# Supplementary material for: 4-[(E)-(3-Methyl-5-thioxo-4,5-dihydro-1H-1,2,4-triazol-4-yl)imino­meth­yl]benzonitrile
Source: Acta Crystallogr Sect E Struct Rep Online. 2008 Jun 13;64(Pt 7):o1273. doi: 10.1107/S1600536808017613 (PMC2961771; doi:10.1107/S1600536808017613)
Supplement: Supplementary file 2 [file e-64-o1273-Isup2.hkl]

# 
# h,k,l, Fc-squared, Fo-squared, sigma(Fo-squared) and status flag 
# 
data_I
_shelx_title ' zh in P-1' 
_shelx_refln_list_code          4 
_shelx_F_calc_maximum       72.03 
_exptl_crystal_F_000       252.00 
_reflns_d_resolution_high  0.7708 
 
loop_ 
 _symmetry_equiv_pos_as_xyz 
 'x, y, z' 
 '-x, -y, -z' 
 
_cell_length_a     6.9747 
_cell_length_b     7.6816 
_cell_length_c    11.4124 
_cell_angle_alpha  90.262 
_cell_angle_beta   94.328 
_cell_angle_gamma 104.713 
 
_shelx_F_squared_multiplier     1.000 
 
loop_ 
 _refln_index_h 
 _refln_index_k 
 _refln_index_l 
 _refln_F_squared_calc 
 _refln_F_squared_meas 
 _refln_F_squared_sigma 
 _refln_observed_status 
   3   0   0      188.24      172.26      1.80 o 
   4   0   0      437.64      452.64      5.07 o 
   5   0   0       21.65       21.75      1.67 o 
   6   0   0        0.04        0.87      0.21 o 
   7   0   0        0.31        0.99      0.40 o 
   8   0   0        0.36       -0.43      0.50 o 
  -8   1   0        0.47        2.34      0.51 o 
  -7   1   0        0.01        1.27      0.53 o 
  -6   1   0        1.64        1.96      0.47 o 
  -5   1   0       42.92       44.45      1.26 o 
  -4   1   0        3.95        4.51      1.74 o 
  -3   1   0      696.67      686.18      4.66 o 
  -2   1   0      400.96      372.20      5.28 o 
  -1   1   0      441.10      419.72      2.71 o 
   1   1   0      240.53      252.81      1.60 o 
   2   1   0       73.16       87.08      0.85 o 
   3   1   0      207.71      215.08      1.81 o 
   4   1   0       42.35       45.77      1.15 o 
   5   1   0       56.06       50.51      1.71 o 
   6   1   0        7.30        8.19      0.57 o 
   7   1   0        0.71        0.66      0.44 o 
   8   1   0        0.07       -0.08      0.44 o 
  -9   2   0        0.19        0.66      0.97 o 
  -8   2   0        9.76        9.81      1.51 o 
  -7   2   0        2.41        1.58      1.25 o 
  -6   2   0      179.96      196.70      6.62 o 
  -5   2   0       20.39       20.83      1.20 o 
  -4   2   0      430.32      430.86      7.39 o 
  -3   2   0       16.11       13.84      0.65 o 
  -2   2   0       30.31       28.52      0.46 o 
  -1   2   0       32.34       32.74      0.59 o 
   0   2   0      429.12      421.95      3.43 o 
   1   2   0     1513.15     1484.80      9.30 o 
   2   2   0      130.11      132.85      1.77 o 
   3   2   0      575.45      590.01      8.73 o 
   4   2   0        9.43       10.52      0.75 o 
   5   2   0       13.88       16.10      1.67 o 
   6   2   0       38.92       35.31      2.36 o 
   7   2   0        3.86        3.59      0.65 o 
  -9   3   0        7.68        6.93      1.18 o 
  -8   3   0        0.40        1.08      0.61 o 
  -7   3   0       21.45       17.77      3.65 o 
  -6   3   0        4.16        5.60      1.15 o 
  -5   3   0        0.48       -0.43      0.90 o 
  -4   3   0       54.97       52.18      1.27 o 
  -3   3   0      192.33      185.93      1.64 o 
  -2   3   0       48.21       51.61      0.93 o 
  -1   3   0      718.24      746.99      4.98 o 
   0   3   0        0.24        0.03      0.21 o 
   1   3   0      568.80      662.15      7.80 o 
   2   3   0      106.97      123.15      2.44 o 
   3   3   0        0.55        2.59      0.23 o 
   4   3   0       92.78       95.75      2.36 o 
   5   3   0        8.50        8.20      0.81 o 
   6   3   0       26.08       23.16      2.00 o 
   7   3   0        0.00        0.93      0.52 o 
  -8   4   0        0.04        1.42      0.96 o 
  -7   4   0        7.40        6.06      1.28 o 
  -6   4   0        9.20        8.19      0.90 o 
  -5   4   0        8.54        6.78      0.80 o 
  -4   4   0       21.26       17.39      0.83 o 
  -3   4   0       12.52        9.60      0.50 o 
  -2   4   0        0.30       -0.31      0.31 o 
  -1   4   0       62.52       73.22      1.43 o 
   0   4   0      316.80      345.89      3.22 o 
   1   4   0      399.84      433.18      4.09 o 
   2   4   0      256.01      271.99      2.43 o 
   3   4   0      225.61      244.96      2.50 o 
   4   4   0        1.92        1.48      0.43 o 
   5   4   0       49.89       49.33      5.37 o 
   6   4   0        5.06        4.20      0.56 o 
   7   4   0        3.83        2.21      1.01 o 
  -8   5   0        1.77        0.23      0.80 o 
  -7   5   0        7.39        6.59      0.87 o 
  -6   5   0        1.51        1.10      0.63 o 
  -5   5   0        8.70        6.39      0.45 o 
  -4   5   0        3.71        3.32      0.53 o 
  -3   5   0       10.25        9.40      0.88 o 
  -2   5   0       40.75       38.68      1.53 o 
  -1   5   0      114.08      107.94      1.46 o 
   0   5   0      120.67      113.76      1.51 o 
   1   5   0        4.25        3.08      0.33 o 
   2   5   0      139.26      151.19      4.76 o 
   3   5   0       79.94       77.31      2.58 o 
   4   5   0       23.21       24.66      1.79 o 
   5   5   0       19.25       20.42      2.04 o 
   6   5   0        0.02        0.28      0.77 o 
  -8   6   0        0.28        0.31      0.57 o 
  -7   6   0        0.00        0.55      0.88 o 
  -6   6   0        6.08        6.80      0.90 o 
  -5   6   0       10.69       10.58      0.61 o 
  -4   6   0       41.07       39.73      1.54 o 
  -3   6   0       83.16       90.40      2.40 o 
  -2   6   0        3.77        3.58      0.38 o 
  -1   6   0      246.36      252.79      2.21 o 
   0   6   0      203.65      190.93      3.37 o 
   1   6   0      201.23      186.69      6.21 o 
   2   6   0      118.85      118.09      4.04 o 
   3   6   0       21.58       16.78      1.40 o 
   4   6   0       13.65       13.30      1.51 o 
   5   6   0        0.99        0.65      0.44 o 
  -7   7   0        2.26        2.45      0.67 o 
  -6   7   0        7.86        9.73      1.00 o 
  -5   7   0        0.47        0.40      0.32 o 
  -4   7   0       30.64       29.81      1.45 o 
  -3   7   0       76.45       78.13      1.68 o 
  -2   7   0       52.57       49.28      1.72 o 
  -1   7   0       47.95       47.31      2.30 o 
   0   7   0        0.56        0.21      0.64 o 
   1   7   0        5.29        3.66      0.64 o 
   2   7   0        3.53        5.18      0.81 o 
   3   7   0       37.83       30.59      4.30 o 
   4   7   0        1.98        1.92      0.62 o 
  -7   8   0        0.30        0.74      0.89 o 
  -6   8   0       21.09       20.45      2.47 o 
  -5   8   0        9.14        6.65      1.19 o 
  -4   8   0       77.42       79.91      2.27 o 
  -3   8   0        1.18        0.86      0.52 o 
  -2   8   0       37.46       34.12      1.35 o 
  -1   8   0       18.02       20.15      2.27 o 
   0   8   0        0.75        0.78      1.01 o 
   1   8   0        4.48        2.19      1.10 o 
   2   8   0       29.06       32.70      2.54 o 
   3   8   0        1.13        2.15      1.09 o 
  -5   9   0        1.31        2.32      0.73 o 
  -4   9   0        3.28        2.79      0.51 o 
  -3   9   0        7.64        7.75      1.10 o 
  -2   9   0        2.53        2.90      0.54 o 
  -1   9   0       32.65       34.83      1.88 o 
   0   9   0        0.08        0.57      0.58 o 
   1   9   0       10.13       10.16      2.61 o 
  -1  -9   1        0.34        0.76      0.39 o 
   0  -9   1       10.20       11.89      1.31 o 
   1  -9   1       11.12       10.11      1.48 o 
   2  -9   1        0.08        0.90      0.53 o 
   3  -9   1       21.34       21.48      1.56 o 
   4  -9   1        3.89        3.06      0.53 o 
   5  -9   1        0.12        0.26      0.50 o 
  -3  -8   1       13.17       13.09      1.69 o 
  -2  -8   1        8.33        9.70      1.51 o 
  -1  -8   1        6.02        4.71      0.68 o 
   0  -8   1       20.55       23.23      2.22 o 
   1  -8   1        7.57        7.99      0.99 o 
   2  -8   1        0.02        0.49      0.16 o 
   3  -8   1       57.87       57.76      3.14 o 
   4  -8   1       23.18       21.29      1.09 o 
   5  -8   1       54.55       55.27      8.99 o 
   6  -8   1       17.98       15.67      1.83 o 
  -4  -7   1        0.27        0.19      0.48 o 
  -3  -7   1       15.96       16.61      1.67 o 
  -2  -7   1       46.42       47.64      4.07 o 
  -1  -7   1        0.09        0.58      0.92 o 
   0  -7   1      200.52      211.48      8.43 o 
   1  -7   1       87.26       85.24      2.96 o 
   2  -7   1      149.42      151.30      5.44 o 
   3  -7   1       41.74       42.61      1.13 o 
   4  -7   1        0.86        0.59      0.34 o 
   5  -7   1        0.07        0.44      0.56 o 
   6  -7   1        7.08        5.96      0.89 o 
   7  -7   1        1.10        0.45      0.63 o 
  -5  -6   1        1.77        0.66      0.67 o 
  -4  -6   1        2.29        1.69      0.72 o 
  -3  -6   1       13.64       14.81      1.55 o 
  -2  -6   1       80.61       80.04      4.47 o 
  -1  -6   1       84.18       78.53      4.01 o 
   0  -6   1      181.57      181.34      3.40 o 
   1  -6   1        4.39        5.19      0.60 o 
   2  -6   1       58.01       59.10      1.04 o 
   3  -6   1       60.99       62.27      2.53 o 
   4  -6   1        8.05        9.34      0.95 o 
   5  -6   1        6.63        7.81      0.58 o 
   6  -6   1        1.04        2.44      0.46 o 
   7  -6   1        3.08        1.23      0.78 o 
   8  -6   1        1.52        2.70      1.00 o 
  -6  -5   1       15.31       14.73      1.95 o 
  -5  -5   1       61.15       57.18      6.04 o 
  -4  -5   1       48.40       48.75      4.80 o 
  -3  -5   1      199.27      210.16      6.24 o 
  -2  -5   1        2.33        1.89      1.09 o 
  -1  -5   1      121.93      122.49      2.81 o 
   0  -5   1      170.36      165.54      2.33 o 
   1  -5   1        4.76        7.49      0.43 o 
   2  -5   1       84.39       76.61      1.19 o 
   3  -5   1       32.82       29.75      0.85 o 
   4  -5   1        2.75        1.62      1.60 o 
   5  -5   1       17.01       17.41      2.75 o 
   6  -5   1        0.62        0.86      0.37 o 
   7  -5   1        0.39        1.27      0.59 o 
   8  -5   1        1.47        0.91      0.47 o 
  -7  -4   1        3.92        1.96      1.19 o 
  -6  -4   1       16.12       15.27      2.08 o 
  -5  -4   1        0.17        0.70      0.43 o 
  -4  -4   1       26.43       28.11      2.14 o 
  -3  -4   1       66.79       67.23      1.63 o 
  -2  -4   1        0.31        0.10      0.21 o 
  -1  -4   1       56.96       43.77      2.17 o 
   0  -4   1       41.72       37.30      0.84 o 
   1  -4   1      145.37      172.23      1.58 o 
   2  -4   1       83.06       73.19      1.46 o 
   3  -4   1      147.86      149.74      2.51 o 
   4  -4   1       27.82       28.79      1.29 o 
   5  -4   1       43.36       46.44      3.50 o 
   6  -4   1       54.87       55.55      2.72 o 
   7  -4   1        1.60        2.96      1.02 o 
   8  -4   1        8.66        9.13      1.24 o 
  -7  -3   1       11.74        9.59      3.32 o 
  -6  -3   1       25.75       25.21      2.07 o 
  -5  -3   1       28.89       27.13      3.24 o 
  -4  -3   1       96.89       97.79      1.97 o 
  -3  -3   1       12.72       15.14      1.45 o 
  -2  -3   1        0.27        0.05      0.17 o 
  -1  -3   1        4.30        1.89      0.34 o 
   0  -3   1      210.57      200.17      2.12 o 
   1  -3   1      163.68      158.55      1.42 o 
   2  -3   1       84.32       68.73      0.91 o 
   3  -3   1      602.36      579.48      4.89 o 
   4  -3   1        0.32        0.08      0.17 o 
   5  -3   1       86.67       87.75      2.36 o 
   6  -3   1       31.72       30.69      1.62 o 
   7  -3   1        1.51        0.72      1.31 o 
   8  -3   1        8.95       10.68      1.11 o 
  -7  -2   1        0.41        0.20      0.30 o 
  -6  -2   1        6.69        5.09      0.61 o 
  -5  -2   1       71.34       75.39      2.66 o 
  -4  -2   1       14.00       16.22      0.83 o 
  -3  -2   1      466.15      491.54      3.55 o 
  -2  -2   1      200.38      211.75      1.73 o 
  -1  -2   1      277.03      245.70      1.80 o 
   0  -2   1     1408.64     1339.49      9.58 o 
   1  -2   1        0.79        3.16      0.31 o 
   2  -2   1      165.63      155.05      1.71 o 
   3  -2   1      437.80      443.51      4.27 o 
   4  -2   1        0.17        0.23      0.78 o 
   5  -2   1      187.95      205.88      3.51 o 
   6  -2   1        0.42        0.32      0.34 o 
   7  -2   1       13.57       12.43      1.31 o 
   8  -2   1        0.03        1.63      0.71 o 
  -8  -1   1        0.56        1.33      1.55 o 
  -7  -1   1        6.95        5.80      0.91 o 
  -6  -1   1        8.58        7.50      0.95 o 
  -5  -1   1       41.17       37.86      1.09 o 
  -4  -1   1       64.91       66.01      1.65 o 
  -3  -1   1        0.54        0.70      0.24 o 
  -2  -1   1        4.58        3.98      0.28 o 
  -1  -1   1      112.59      105.83      2.64 o 
   0  -1   1     1828.48     1669.01     15.79 o 
   1  -1   1        4.95        5.64      0.37 o 
   2  -1   1     3686.37     3424.87     92.49 o 
   3  -1   1       12.34       10.69      1.11 o 
   4  -1   1      172.66      184.61      3.63 o 
   5  -1   1        4.32        2.18      1.22 o 
   6  -1   1        8.39        7.86      0.96 o 
   7  -1   1        0.04        0.40      0.26 o 
   8  -1   1        3.85        3.75      0.71 o 
  -8   0   1        1.87        0.95      0.63 o 
  -7   0   1        7.24        8.98      2.30 o 
  -6   0   1       12.00       12.81      0.74 o 
  -5   0   1        5.16        6.48      0.43 o 
  -4   0   1      176.55      207.24      2.23 o 
  -3   0   1       73.09       61.49      0.93 o 
  -2   0   1     1672.95     1643.75     16.84 o 
  -1   0   1     1245.78     1144.60      5.46 o 
   1   0   1      132.82      129.90      1.81 o 
   2   0   1       85.46       90.79      0.92 o 
   3   0   1       31.68       33.39      0.59 o 
   4   0   1       18.71       20.68      1.32 o 
   5   0   1        2.29        2.71      0.36 o 
   6   0   1       12.47       13.83      1.52 o 
   7   0   1        1.10        2.11      0.45 o 
   8   0   1        2.54        2.86      0.65 o 
  -8   1   1       16.37       13.44      2.38 o 
  -7   1   1        5.88        6.93      1.04 o 
  -6   1   1      466.69      535.06     24.07 o 
  -5   1   1        1.08        0.93      0.48 o 
  -4   1   1     5188.73     5464.20    101.59 o 
  -3   1   1       33.48       27.34      0.61 o 
  -1   1   1      199.09      188.28      1.31 o 
   0   1   1     4607.84     4168.98    112.33 o 
   1   1   1      337.24      328.06      2.28 o 
   2   1   1       43.13       44.44      0.83 o 
   3   1   1       62.49       48.93      1.09 o 
   4   1   1        3.55        2.05      0.27 o 
   5   1   1       45.23       46.29      1.37 o 
   6   1   1        2.15        1.97      0.63 o 
   7   1   1        0.01        0.99      0.45 o 
   8   1   1        0.92        1.16      1.05 o 
  -9   2   1        1.02        2.23      0.82 o 
  -8   2   1        1.50        0.15      1.34 o 
  -7   2   1       23.78       27.98      1.91 o 
  -6   2   1        0.05        2.16      0.87 o 
  -5   2   1       67.91       68.87      2.20 o 
  -4   2   1       73.91       72.17      1.54 o 
  -3   2   1       18.20       18.51      0.50 o 
  -2   2   1      166.46      174.53      1.75 o 
  -1   2   1      368.95      390.73      2.68 o 
   0   2   1      196.87      199.32      1.96 o 
   1   2   1      237.43      257.66      1.94 o 
   2   2   1      163.87      161.61      1.64 o 
   3   2   1       22.07       21.35      1.09 o 
   4   2   1        0.01        0.28      0.22 o 
   5   2   1       16.79       18.89      0.91 o 
   6   2   1        9.02        8.70      1.18 o 
   7   2   1        9.08        7.59      1.10 o 
   8   2   1        2.25        1.87      1.70 o 
  -9   3   1        0.84        1.26      0.69 o 
  -8   3   1       18.41       17.42      1.53 o 
  -7   3   1        0.28        0.99      0.66 o 
  -6   3   1        0.25       -0.04      0.57 o 
  -5   3   1       19.47       17.96      0.87 o 
  -4   3   1      122.11      121.25      1.79 o 
  -3   3   1      633.89      649.72      4.44 o 
  -2   3   1      102.69      104.71      1.08 o 
  -1   3   1     2608.02     2637.50     41.18 o 
   0   3   1       13.38        8.44      0.45 o 
   1   3   1      297.97      300.44      3.29 o 
   2   3   1      396.76      411.32      4.06 o 
   3   3   1       62.04       55.29      0.98 o 
   4   3   1      138.09      142.23      4.92 o 
   5   3   1       56.64       57.39      1.97 o 
   6   3   1        0.23        0.28      0.40 o 
   7   3   1        7.03        5.96      1.58 o 
  -8   4   1        0.25        1.60      0.52 o 
  -7   4   1       10.22       10.18      1.05 o 
  -6   4   1        0.28       -0.15      0.88 o 
  -5   4   1       62.66       62.25      1.47 o 
  -4   4   1        2.46        1.33      0.33 o 
  -3   4   1      132.87      141.78      2.51 o 
  -2   4   1       92.29      103.17      1.94 o 
  -1   4   1       15.48       28.05      0.73 o 
   0   4   1      770.92      835.86      6.60 o 
   1   4   1       56.47       44.50      1.10 o 
   2   4   1      398.98      412.60      5.18 o 
   3   4   1        0.30        0.25      0.39 o 
   4   4   1       82.09       79.36      2.25 o 
   5   4   1       12.63        9.48      1.15 o 
   6   4   1        7.06        6.77      0.71 o 
  -8   5   1        0.26        1.12      0.68 o 
  -7   5   1        0.17        1.28      1.19 o 
  -6   5   1        0.78        0.84      0.39 o 
  -5   5   1        6.52        5.90      0.49 o 
  -4   5   1       47.44       48.68      1.03 o 
  -3   5   1      299.83      319.90      5.45 o 
  -2   5   1      198.23      207.79      2.26 o 
  -1   5   1      589.33      619.85      5.67 o 
   0   5   1        0.51        0.37      0.36 o 
   1   5   1      246.68      274.96      4.96 o 
   2   5   1       99.35       96.21      1.87 o 
   3   5   1       19.18       18.73      1.68 o 
   4   5   1       18.60       18.29      2.35 o 
   5   5   1        0.94        1.17      0.53 o 
   6   5   1        0.13        0.55      1.36 o 
  -8   6   1        0.57        0.63      0.52 o 
  -7   6   1        0.02        1.15      1.37 o 
  -6   6   1       13.71       16.78      1.61 o 
  -5   6   1        7.42        7.38      0.63 o 
  -4   6   1       62.38       69.56      2.60 o 
  -3   6   1        2.58        2.15      0.76 o 
  -2   6   1       76.45       79.04      1.27 o 
  -1   6   1      173.68      166.01      1.58 o 
   0   6   1       33.98       39.82      0.89 o 
   1   6   1       90.58       85.46      2.56 o 
   2   6   1        6.57        5.78      0.70 o 
   3   6   1        0.22        0.38      1.04 o 
   4   6   1       12.06       14.75      1.48 o 
   5   6   1        4.38        3.69      0.76 o 
  -7   7   1        9.16        7.47      1.28 o 
  -6   7   1        0.59        0.26      1.14 o 
  -5   7   1       27.72       29.15      0.97 o 
  -4   7   1       70.96       71.21      2.44 o 
  -3   7   1       61.46       55.47      1.65 o 
  -2   7   1      116.02      114.83      3.39 o 
  -1   7   1       21.37       13.83      0.69 o 
   0   7   1       12.16       10.62      0.66 o 
   1   7   1        0.11        0.41      0.38 o 
   2   7   1        1.29        1.68      0.66 o 
   3   7   1        5.00        4.22      0.50 o 
   4   7   1        1.80        3.11      0.61 o 
  -6   8   1        1.49        1.44      0.93 o 
  -5   8   1        9.18        8.42      0.77 o 
  -4   8   1        0.21        0.41      0.36 o 
  -3   8   1        7.14        5.48      0.52 o 
  -2   8   1        3.59        3.83      0.52 o 
  -1   8   1       72.29       64.23      4.15 o 
   0   8   1        4.98        3.04      0.64 o 
   1   8   1       64.12       58.98      4.01 o 
   2   8   1       31.16       26.39      3.09 o 
   3   8   1        6.05        4.12      0.93 o 
  -4   9   1        0.12        0.31      0.36 o 
  -3   9   1        0.00        0.50      0.28 o 
  -2   9   1       15.70       14.29      2.11 o 
  -1   9   1       11.52       13.14      1.47 o 
   0   9   1       17.60       17.75      1.92 o 
   1   9   1        9.67       12.79      2.85 o 
  -1  -9   2        3.54        2.98      1.06 o 
   0  -9   2        4.61        3.04      0.71 o 
   1  -9   2        6.27        7.61      1.16 o 
   2  -9   2        9.62        8.15      1.08 o 
   3  -9   2       18.93       18.33      1.54 o 
   4  -9   2        0.71        0.77      0.63 o 
   5  -9   2        5.46        7.99      0.98 o 
  -3  -8   2        9.28        9.06      1.22 o 
  -2  -8   2        2.43        3.64      0.93 o 
  -1  -8   2       40.41       45.28      2.58 o 
   0  -8   2       40.24       41.54      2.69 o 
   1  -8   2        4.19        5.76      0.83 o 
   2  -8   2       18.22       18.93      1.85 o 
   3  -8   2       28.56       26.51      2.01 o 
   4  -8   2        9.09        7.43      0.72 o 
   5  -8   2       14.95       15.65      2.49 o 
   6  -8   2       62.12       56.19      9.74 o 
  -4  -7   2        5.74        5.75      0.65 o 
  -3  -7   2        8.79       10.35      1.42 o 
  -2  -7   2        0.04       -0.24      0.44 o 
  -1  -7   2       57.76       61.91      3.86 o 
   0  -7   2       52.19       51.77      1.62 o 
   1  -7   2      101.01       93.91      3.08 o 
   2  -7   2       80.54       81.00      2.59 o 
   3  -7   2       32.04       29.96      1.69 o 
   4  -7   2       40.81       43.08      1.90 o 
   5  -7   2        2.78        1.29      0.53 o 
   6  -7   2       40.61       38.13      2.91 o 
   7  -7   2        7.90        6.81      1.46 o 
  -5  -6   2        0.04        0.07      0.58 o 
  -4  -6   2       48.40       48.64      5.33 o 
  -3  -6   2       50.95       53.87      3.52 o 
  -2  -6   2       76.36       75.88      3.70 o 
  -1  -6   2      117.37      123.08      4.36 o 
   0  -6   2        0.01        0.55      0.49 o 
   1  -6   2        0.74        0.06      0.49 o 
   2  -6   2      106.89      105.67      3.42 o 
   3  -6   2       25.80       26.27      0.90 o 
   4  -6   2        8.15        7.56      0.55 o 
   5  -6   2       15.22       16.18      1.34 o 
   6  -6   2       18.88       18.69      1.88 o 
   7  -6   2        1.19        2.91      0.58 o 
   8  -6   2        8.42        8.11      1.51 o 
  -6  -5   2       10.97        9.15      1.78 o 
  -5  -5   2        2.01        2.38      0.77 o 
  -4  -5   2       54.06       59.04      3.35 o 
  -3  -5   2        0.04        0.14      1.45 o 
  -2  -5   2       34.47       33.76      2.49 o 
  -1  -5   2       82.14       80.96      2.13 o 
   0  -5   2        0.37        0.17      0.17 o 
   1  -5   2       52.77       44.74      0.97 o 
   2  -5   2        5.23        4.81      0.41 o 
   3  -5   2       50.11       49.31      1.08 o 
   4  -5   2       22.05       21.21      1.51 o 
   5  -5   2       67.58       70.39      2.67 o 
   6  -5   2        1.35        1.68      0.61 o 
   7  -5   2       22.14       22.22      1.76 o 
   8  -5   2        0.06        1.40      1.82 o 
  -7  -4   2       19.83       17.47      3.74 o 
  -6  -4   2        0.25        1.07      0.34 o 
  -5  -4   2       25.57       24.26      3.45 o 
  -4  -4   2       32.88       38.00      2.88 o 
  -3  -4   2        0.05        0.46      0.49 o 
  -2  -4   2       74.97       68.37      2.16 o 
  -1  -4   2       47.72       36.77      1.83 o 
   0  -4   2       41.20       45.98      1.48 o 
   1  -4   2      104.85       85.34      1.61 o 
   2  -4   2       95.53       91.83      1.74 o 
   3  -4   2        6.22        7.05      0.45 o 
   4  -4   2        0.43        0.46      0.44 o 
   5  -4   2       42.73       38.46      4.48 o 
   6  -4   2       24.46       18.52      1.20 o 
   7  -4   2        0.22        0.94      0.62 o 
   8  -4   2       18.55       14.97      1.70 o 
  -7  -3   2        1.92        2.04      1.16 o 
  -6  -3   2        0.31        0.80      0.24 o 
  -5  -3   2        7.86        7.13      1.16 o 
  -4  -3   2       18.61       14.79      0.86 o 
  -3  -3   2       50.15       46.53      1.77 o 
  -2  -3   2       48.12       40.41      1.54 o 
  -1  -3   2      430.66      432.97      6.33 o 
   0  -3   2       47.02       46.09      0.59 o 
   1  -3   2      174.59      156.90      1.41 o 
   2  -3   2      878.01      884.74      5.59 o 
   3  -3   2       30.26       27.75      0.81 o 
   4  -3   2      231.02      234.82      3.22 o 
   5  -3   2       13.60       16.50      1.17 o 
   6  -3   2        9.72        8.51      1.04 o 
   7  -3   2        8.26       10.69      1.65 o 
   8  -3   2        0.60       -0.23      0.53 o 
  -8  -2   2        5.98        5.46      1.24 o 
  -7  -2   2        2.65        2.26      1.32 o 
  -6  -2   2        2.92        2.27      0.58 o 
  -5  -2   2        1.98        1.88      0.29 o 
  -4  -2   2       22.55       18.55      0.97 o 
  -3  -2   2       99.05      101.79      1.33 o 
  -2  -2   2       33.58       27.47      0.65 o 
  -1  -2   2     1808.27     1746.31     19.04 o 
   0  -2   2       13.76       18.06      0.41 o 
   2  -2   2      315.05      324.98      2.38 o 
   3  -2   2       75.44       73.87      1.93 o 
   4  -2   2      224.03      224.37      4.35 o 
   5  -2   2        2.44        3.92      0.81 o 
   6  -2   2        2.27        2.65      0.65 o 
   7  -2   2        8.26        9.23      1.02 o 
   8  -2   2        3.03        4.75      0.67 o 
  -8  -1   2        3.97        2.34      0.94 o 
  -7  -1   2       30.78       27.89      2.76 o 
  -6  -1   2       33.97       35.51      1.44 o 
  -5  -1   2       54.27       58.10      1.20 o 
  -4  -1   2      280.13      303.01      3.61 o 
  -3  -1   2        5.06        7.03      0.64 o 
  -2  -1   2      414.53      413.72      2.92 o 
  -1  -1   2      732.22      736.66      4.05 o 
   0  -1   2      178.45      171.06      1.17 o 
   1  -1   2     2014.41     1987.54     21.25 o 
   2  -1   2      118.40      118.45      1.73 o 
   3  -1   2       68.97       76.33      2.61 o 
   4  -1   2       18.68       18.98      2.68 o 
   5  -1   2        7.84        8.07      1.11 o 
   6  -1   2        0.97        1.80      0.52 o 
   7  -1   2        2.31        2.11      1.37 o 
   8  -1   2        0.01        1.58      0.66 o 
  -8   0   2        1.39        2.16      0.74 o 
  -7   0   2        0.50        1.57      0.48 o 
  -6   0   2        0.08        0.04      0.37 o 
  -5   0   2       10.71        9.56      0.61 o 
  -4   0   2      177.34      179.20      1.97 o 
  -3   0   2        0.93        1.31      0.39 o 
  -2   0   2     2283.09     2199.49     23.56 o 
  -1   0   2       24.09       27.10      0.59 o 
   0   0   2     1340.06     1195.97      9.84 o 
   1   0   2        0.82        2.68      0.53 o 
   2   0   2      656.34      607.58      4.80 o 
   3   0   2       11.27        8.81      0.54 o 
   4   0   2      286.33      302.06      3.82 o 
   5   0   2       25.35       22.38      1.04 o 
   6   0   2        9.23        8.77      0.82 o 
   7   0   2       19.96       22.10      3.92 o 
   8   0   2        1.68        1.98      0.62 o 
  -8   1   2       19.34       16.39      2.26 o 
  -7   1   2        0.56        0.34      0.92 o 
  -6   1   2      150.59      161.50      6.22 o 
  -5   1   2       18.08       17.13      1.17 o 
  -4   1   2      362.94      369.02      4.44 o 
  -3   1   2        2.17        3.14      0.84 o 
  -2   1   2        0.05        0.12      0.28 o 
  -1   1   2      935.20      901.78      5.66 o 
   0   1   2      247.71      240.56      1.63 o 
   1   1   2      103.51      108.12      0.95 o 
   2   1   2      288.47      277.50      2.21 o 
   3   1   2      114.13      113.95      2.06 o 
   4   1   2      107.47       99.42      1.37 o 
   5   1   2       81.33       86.94      1.86 o 
   6   1   2        6.03        4.90      0.97 o 
   7   1   2       13.06       13.49      1.34 o 
   8   1   2        1.14        0.81      1.83 o 
  -9   2   2        0.05       -0.45      0.63 o 
  -8   2   2      138.69      146.55     12.75 o 
  -7   2   2        3.52        3.97      0.62 o 
  -6   2   2      663.58      719.23     32.78 o 
  -5   2   2       12.72       10.61      0.89 o 
  -4   2   2      867.64      935.81      8.04 o 
  -3   2   2        6.89        5.89      0.42 o 
  -2   2   2      218.98      223.24      2.09 o 
  -1   2   2      100.63       90.45      0.82 o 
   0   2   2      200.89      193.71      2.26 o 
   1   2   2      638.66      648.70      4.35 o 
   2   2   2      161.97      170.15      1.51 o 
   3   2   2       11.15       13.58      0.72 o 
   4   2   2       98.96      105.78      1.36 o 
   5   2   2       39.11       40.95      1.83 o 
   6   2   2        2.08        2.02      0.48 o 
   7   2   2       17.86       22.53      6.59 o 
  -9   3   2        1.84        2.48      0.76 o 
  -8   3   2        3.14        2.44      0.66 o 
  -7   3   2        0.02        0.51      0.36 o 
  -6   3   2       28.26       28.81      1.25 o 
  -5   3   2       15.98       17.22      1.12 o 
  -4   3   2       71.35       79.75      1.35 o 
  -3   3   2       11.35       11.98      0.51 o 
  -2   3   2      109.11      115.47      1.77 o 
  -1   3   2        3.15        4.07      0.31 o 
   0   3   2       16.99       16.85      0.40 o 
   1   3   2       33.37       32.39      0.87 o 
   2   3   2      204.86      218.62      2.33 o 
   3   3   2       63.43       64.61      1.08 o 
   4   3   2       45.89       52.25      1.63 o 
   5   3   2        1.77        2.60      0.37 o 
   6   3   2        3.26        3.92      0.62 o 
  -8   4   2        1.17        0.98      0.97 o 
  -7   4   2       29.61       28.52      1.50 o 
  -6   4   2        5.05        4.30      0.44 o 
  -5   4   2      224.79      239.48      8.04 o 
  -4   4   2        8.84        9.53      0.50 o 
  -3   4   2      244.53      265.00      2.63 o 
  -2   4   2      215.23      229.33      2.21 o 
  -1   4   2       93.52       85.59      2.12 o 
   0   4   2      448.79      509.20      4.59 o 
   1   4   2      280.77      266.81      2.65 o 
   2   4   2        3.80        4.71      0.40 o 
   3   4   2       52.53       52.17      1.23 o 
   4   4   2       58.70       58.66      1.70 o 
   5   4   2        0.35        0.30      0.27 o 
   6   4   2        9.27        7.31      0.91 o 
  -8   5   2        0.30        0.57      0.48 o 
  -6   5   2        9.62        7.82      0.83 o 
  -5   5   2       11.08       10.75      0.65 o 
  -4   5   2      194.39      196.81      1.90 o 
  -3   5   2        0.14        1.00      0.37 o 
  -2   5   2      479.51      501.87      4.07 o 
  -1   5   2        4.88        6.75      0.43 o 
   0   5   2      188.92      189.57      2.32 o 
   1   5   2       97.74       94.00      1.57 o 
   2   5   2       21.75       18.78      1.15 o 
   3   5   2       16.68       15.37      0.67 o 
   4   5   2        0.45        0.44      0.28 o 
   5   5   2        2.31        2.55      0.73 o 
   6   5   2        0.78        1.54      0.77 o 
  -8   6   2        0.97        1.13      0.60 o 
  -7   6   2       20.91       22.00      1.97 o 
  -6   6   2        9.43        8.20      0.94 o 
  -5   6   2      109.37      121.17      3.82 o 
  -4   6   2        0.66        0.40      0.38 o 
  -3   6   2      100.63      104.94      2.22 o 
  -2   6   2       96.92       94.46      1.85 o 
  -1   6   2       12.71       13.56      0.68 o 
   0   6   2       61.33       56.02      4.31 o 
   1   6   2       15.29       14.93      1.51 o 
   2   6   2        7.25        6.38      1.12 o 
   3   6   2       15.04       11.75      1.08 o 
   4   6   2       17.04       15.25      1.65 o 
   5   6   2        0.18        0.16      0.43 o 
  -7   7   2        0.31        0.68      0.60 o 
  -6   7   2        3.23        2.40      0.71 o 
  -5   7   2       24.55       25.59      1.52 o 
  -4   7   2        0.39        1.04      0.43 o 
  -3   7   2       48.12       48.27      1.37 o 
  -2   7   2        8.42        8.68      1.14 o 
  -1   7   2        1.78        1.58      0.29 o 
   0   7   2       38.83       38.75      1.08 o 
   1   7   2       36.79       32.05      2.57 o 
   2   7   2        0.84        0.60      0.75 o 
   3   7   2       14.88       14.33      2.79 o 
   4   7   2        6.69        6.79      1.05 o 
  -6   8   2       15.36       15.56      2.03 o 
  -5   8   2        7.54        5.25      0.65 o 
  -4   8   2        3.18        2.57      0.47 o 
  -3   8   2        2.78        0.87      0.31 o 
  -2   8   2        3.50        4.21      0.56 o 
  -1   8   2       13.13       10.56      0.99 o 
   0   8   2        3.12        3.26      0.74 o 
   1   8   2       41.68       43.17      2.59 o 
   2   8   2        0.19       -0.13      0.62 o 
   3   8   2       10.17        9.09      1.23 o 
  -5   9   2       15.16       13.18      1.67 o 
  -4   9   2        2.55        2.46      0.73 o 
  -3   9   2       26.80       21.10      1.52 o 
  -2   9   2       34.71       33.56      5.04 o 
  -1   9   2        6.03        2.03      1.69 o 
   0   9   2       23.64       21.43      2.10 o 
   1   9   2        8.12       10.04      1.55 o 
  -1  -9   3       31.87       34.45      4.21 o 
   0  -9   3        0.98        2.31      0.50 o 
   1  -9   3       92.16       97.47      8.19 o 
   2  -9   3       25.06       25.78      2.37 o 
   3  -9   3       52.54       56.09      3.58 o 
   4  -9   3        9.70        9.42      2.57 o 
   5  -9   3        4.81        2.97      1.35 o 
  -3  -8   3        7.68        5.28      1.29 o 
  -2  -8   3        6.34        5.99      1.05 o 
  -1  -8   3       55.17       59.18      4.18 o 
   0  -8   3        0.83        0.10      0.79 o 
   1  -8   3       37.43       39.48      2.86 o 
   2  -8   3        5.14        8.42      1.15 o 
   3  -8   3        1.75        1.54      0.34 o 
   4  -8   3        0.09        0.34      0.27 o 
   5  -8   3        4.99        6.22      0.90 o 
   6  -8   3        1.45        0.34      0.52 o 
  -4  -7   3       19.03       18.66      2.73 o 
  -3  -7   3        1.38        2.37      0.78 o 
  -2  -7   3       26.22       27.31      3.51 o 
  -1  -7   3       42.95       43.08      2.00 o 
   0  -7   3       18.41       18.03      1.73 o 
   1  -7   3       87.06       86.29      2.65 o 
   2  -7   3      363.97      374.79     12.22 o 
   3  -7   3        2.76        1.68      0.42 o 
   4  -7   3      503.75      561.08      4.67 o 
   5  -7   3        0.69        0.86      0.53 o 
   6  -7   3      117.92      124.70      6.31 o 
   7  -7   3        0.06        1.59      0.76 o 
  -5  -6   3        6.90        6.49      1.06 o 
  -4  -6   3       12.58       12.11      1.44 o 
  -3  -6   3       15.92       16.99      1.24 o 
  -2  -6   3       48.53       46.41      2.17 o 
  -1  -6   3        6.92        7.67      1.79 o 
   0  -6   3       17.30       15.88      0.90 o 
   1  -6   3        0.50        0.39      0.25 o 
   2  -6   3       29.93       28.28      1.11 o 
   3  -6   3       20.94       21.20      1.17 o 
   4  -6   3       88.74       86.64      2.34 o 
   5  -6   3      100.07      103.88      4.20 o 
   6  -6   3       49.04       44.02      2.66 o 
   7  -6   3       34.46       37.27      4.70 o 
  -6  -5   3        2.91        3.29      0.64 o 
  -5  -5   3       17.68       17.76      1.94 o 
  -4  -5   3        2.82        3.83      0.73 o 
  -3  -5   3        0.06        0.88      0.77 o 
  -2  -5   3      102.89      103.56      2.69 o 
  -1  -5   3       91.98       86.40      1.63 o 
   0  -5   3       46.33       40.23      2.42 o 
   1  -5   3       79.62       67.41      1.71 o 
   2  -5   3      173.55      178.93      1.98 o 
   3  -5   3        1.96        2.34      0.33 o 
   4  -5   3      208.05      216.64      4.07 o 
   5  -5   3       24.90       25.50      1.69 o 
   6  -5   3       20.83       18.50      2.06 o 
   7  -5   3       12.34       11.87      1.22 o 
   8  -5   3        0.00        0.01      0.68 o 
  -6  -4   3        2.13        2.04      0.55 o 
  -5  -4   3       11.59       13.11      1.23 o 
  -4  -4   3        1.18        1.23      0.76 o 
  -3  -4   3       13.39       14.22      1.12 o 
  -2  -4   3        2.16        2.26      0.66 o 
  -1  -4   3      102.22      106.19      2.79 o 
   0  -4   3        0.20        1.22      0.25 o 
   1  -4   3      447.68      460.47      3.29 o 
   2  -4   3        4.37        5.12      0.44 o 
   3  -4   3      187.82      207.41      2.22 o 
   4  -4   3       13.77       11.69      0.85 o 
   5  -4   3       52.34       59.54      2.47 o 
   6  -4   3        1.74        2.04      0.72 o 
   7  -4   3        4.04        2.40      1.61 o 
   8  -4   3        3.94        3.87      1.20 o 
  -7  -3   3        0.75        0.48      0.73 o 
  -6  -3   3        3.40        5.29      0.89 o 
  -5  -3   3        0.90        2.28      0.47 o 
  -4  -3   3       10.54        9.94      1.78 o 
  -3  -3   3        3.00        1.62      0.60 o 
  -2  -3   3      131.34      123.28      2.81 o 
   0  -3   3        2.33        3.34      0.35 o 
   1  -3   3      360.83      346.59      3.02 o 
   2  -3   3      279.42      281.92      2.26 o 
   3  -3   3       14.89       11.69      0.95 o 
   4  -3   3      257.09      269.65      9.21 o 
   5  -3   3       68.06       67.82      2.44 o 
   6  -3   3       70.67       73.95      3.05 o 
   7  -3   3       24.52       23.51      2.34 o 
   8  -3   3        3.21        1.87      0.76 o 
  -8  -2   3        0.22        0.78      0.48 o 
  -7  -2   3        1.36        0.99      0.48 o 
  -6  -2   3        0.15        0.16      0.33 o 
  -5  -2   3       38.93       42.27      1.95 o 
  -4  -2   3       19.65       20.85      0.96 o 
  -3  -2   3       40.31       42.32      1.06 o 
  -2  -2   3      520.00      500.61      4.40 o 
  -1  -2   3        0.51        0.85      0.08 o 
   0  -2   3     1024.68      991.08      6.39 o 
   1  -2   3        4.66        1.85      0.19 o 
   2  -2   3       18.78       20.93      0.45 o 
   3  -2   3       51.59       48.69      2.17 o 
   4  -2   3        8.13        8.77      1.22 o 
   5  -2   3        3.49        3.36      1.00 o 
   6  -2   3        0.85        0.41      0.61 o 
   7  -2   3       13.03       12.73      1.61 o 
   8  -2   3        0.02       -0.10      0.60 o 
  -7  -1   3        7.62        6.91      0.72 o 
  -6  -1   3        0.09        0.39      0.27 o 
  -5  -1   3      105.43       98.18      3.66 o 
  -4  -1   3       12.82       13.76      1.07 o 
  -3  -1   3      470.52      454.18      5.82 o 
  -2  -1   3      155.65      155.06      1.44 o 
  -1  -1   3      137.54      137.52      2.35 o 
   0  -1   3      586.92      586.10      3.85 o 
   1  -1   3       20.44       16.61      0.36 o 
   2  -1   3       10.82       13.02      0.55 o 
   3  -1   3       32.70       33.30      0.82 o 
   4  -1   3      165.09      164.51      2.50 o 
   5  -1   3       31.68       36.01      1.64 o 
   6  -1   3       34.31       37.46      2.39 o 
   7  -1   3        6.64        5.68      0.72 o 
   8  -1   3        0.15        0.42      0.60 o 
  -8   0   3       10.38        7.87      1.19 o 
  -7   0   3        0.01        1.03      0.25 o 
  -6   0   3       26.35       30.37      1.36 o 
  -5   0   3       40.53       40.89      1.17 o 
  -4   0   3        6.16        4.46      0.47 o 
  -3   0   3      313.73      318.16      2.70 o 
  -2   0   3      238.93      233.94      1.84 o 
  -1   0   3      146.05      142.97      1.40 o 
   0   0   3        7.16       13.26      0.65 o 
   1   0   3      429.59      410.85      2.82 o 
   2   0   3        0.00       -0.12      0.19 o 
   3   0   3       17.01       14.86      0.71 o 
   4   0   3        6.77        6.37      0.36 o 
   5   0   3       97.87      101.87      2.65 o 
   6   0   3        1.42        2.16      0.57 o 
   7   0   3       64.10       66.51      2.92 o 
   8   0   3        0.82        1.91      0.84 o 
  -8   1   3        1.87        1.60      0.49 o 
  -7   1   3        0.03        1.43      0.44 o 
  -6   1   3       49.44       52.93      2.17 o 
  -5   1   3       11.00       11.62      1.56 o 
  -4   1   3       74.72       82.64      1.21 o 
  -3   1   3       15.50       15.35      0.75 o 
  -2   1   3      520.65      490.92      3.46 o 
  -1   1   3       15.33       15.84      0.54 o 
   0   1   3     2718.53     2573.18     25.49 o 
   1   1   3       21.18       17.25      0.38 o 
   2   1   3      186.68      187.61      1.65 o 
   3   1   3      231.49      229.28      3.81 o 
   4   1   3       33.09       32.08      1.33 o 
   5   1   3       40.41       47.55      1.53 o 
   6   1   3       35.97       41.25      3.82 o 
   7   1   3        1.43        0.51      0.53 o 
   8   1   3        4.79        4.64      0.78 o 
  -8   2   3       38.21       39.35      5.56 o 
  -7   2   3        3.54        2.74      0.69 o 
  -6   2   3       30.99       30.98      1.29 o 
  -5   2   3       91.61       92.44      2.40 o 
  -4   2   3       13.14       12.64      0.86 o 
  -3   2   3      148.47      158.74      1.62 o 
  -2   2   3      232.26      223.25      2.12 o 
  -1   2   3      397.29      398.81      6.87 o 
   0   2   3      486.31      505.89      3.46 o 
   1   2   3     1248.10     1289.50     14.45 o 
   2   2   3       60.41       60.18      1.25 o 
   3   2   3      398.27      423.61      4.75 o 
   4   2   3        0.11        0.41      0.45 o 
   5   2   3       24.31       22.37      1.06 o 
   6   2   3        8.04        8.48      1.10 o 
   7   2   3        1.97        1.30      1.07 o 
  -8   3   3       55.20       49.89      3.92 o 
  -7   3   3        0.07        0.77      0.46 o 
  -6   3   3       44.10       39.54      1.47 o 
  -5   3   3        9.27        7.98      0.61 o 
  -4   3   3       84.00       89.67      1.31 o 
  -3   3   3      124.73      109.78      2.01 o 
  -2   3   3      429.80      446.28      3.22 o 
  -1   3   3       23.39       22.46      0.55 o 
   0   3   3      478.57      508.96      3.52 o 
   1   3   3      321.82      321.00      4.72 o 
   2   3   3       88.25      102.36      1.60 o 
   3   3   3      190.60      200.56      2.51 o 
   4   3   3       61.40       58.04      3.77 o 
   5   3   3       20.44       21.98      1.56 o 
   6   3   3      110.48      106.40      8.25 o 
   7   3   3        1.31       -0.19      0.83 o 
  -8   4   3        4.97        5.46      1.48 o 
  -7   4   3        0.56        0.89      1.34 o 
  -6   4   3        5.13        5.57      0.49 o 
  -5   4   3       11.94       14.09      0.96 o 
  -4   4   3        8.34        7.37      0.50 o 
  -3   4   3       23.45       22.83      0.87 o 
  -2   4   3      266.08      265.51      3.07 o 
  -1   4   3       35.94       39.53      0.90 o 
   0   4   3      166.98      161.38      1.78 o 
   1   4   3        0.35        0.42      0.25 o 
   2   4   3        2.01        1.96      0.40 o 
   3   4   3       31.53       30.88      1.61 o 
   4   4   3        5.91        4.90      0.47 o 
   5   4   3        0.65        0.81      0.55 o 
   6   4   3        0.63        0.82      0.57 o 
  -8   5   3        0.11        2.11      0.66 o 
  -7   5   3       15.85       15.30      1.30 o 
  -6   5   3        8.40        8.78      0.78 o 
  -5   5   3        0.52        0.69      0.36 o 
  -4   5   3       38.58       40.19      0.89 o 
  -3   5   3       76.19       76.11      1.24 o 
  -2   5   3        1.77        3.10      0.32 o 
  -1   5   3       11.34        9.53      0.61 o 
   0   5   3      173.27      175.31      1.88 o 
   1   5   3       13.18       14.12      1.06 o 
   2   5   3       88.87       87.12      2.52 o 
   3   5   3       20.34       20.86      0.89 o 
   4   5   3        1.25        1.31      0.56 o 
   5   5   3        1.32        1.49      0.35 o 
   6   5   3        7.72        8.72      1.74 o 
  -7   6   3        4.19        6.22      0.85 o 
  -6   6   3       41.57       40.81      2.66 o 
  -5   6   3        7.04        8.01      0.55 o 
  -4   6   3       31.36       30.94      1.06 o 
  -3   6   3       46.57       48.41      1.68 o 
  -2   6   3        1.43        1.82      0.37 o 
  -1   6   3       26.33       22.55      0.71 o 
   0   6   3        2.02        1.55      0.35 o 
   1   6   3       25.91       25.63      1.36 o 
   2   6   3        4.29        3.51      0.48 o 
   3   6   3       40.96       43.39      2.71 o 
   4   6   3        0.38        0.29      0.40 o 
   5   6   3        7.42        7.57      1.13 o 
  -7   7   3        5.86        4.86      1.21 o 
  -6   7   3        4.50        4.14      0.71 o 
  -5   7   3        0.58        1.39      1.00 o 
  -4   7   3       17.00       14.93      1.20 o 
  -3   7   3        3.45        3.50      0.40 o 
  -2   7   3        9.05       10.08      1.02 o 
  -1   7   3       12.73       12.49      0.71 o 
   0   7   3       61.18       59.16      2.78 o 
   1   7   3        1.11        1.90      0.37 o 
   2   7   3       12.92       11.45      1.21 o 
   3   7   3       18.92       23.55      2.76 o 
   4   7   3        0.33        0.19      0.66 o 
  -6   8   3        0.91        0.98      1.15 o 
  -5   8   3        0.09        0.07      0.65 o 
  -4   8   3        5.39        5.33      1.37 o 
  -3   8   3       20.53       19.55      1.98 o 
  -2   8   3        0.72        0.74      0.35 o 
  -1   8   3       13.48       11.80      1.09 o 
   0   8   3       19.36       18.20      3.23 o 
   1   8   3        0.01        0.53      0.47 o 
   2   8   3       10.38        9.79      1.42 o 
  -5   9   3        5.75        6.25      0.83 o 
  -4   9   3        0.07        0.12      0.64 o 
  -3   9   3       24.74       27.29      1.98 o 
  -2   9   3        2.99        1.20      0.96 o 
  -1   9   3       17.74       18.16      2.30 o 
   0   9   3       12.95        9.93      1.42 o 
   1   9   3        0.20        0.73      0.88 o 
  -1  -9   4       28.33       31.83      2.79 o 
   0  -9   4        2.32        1.48      0.72 o 
   1  -9   4       84.98       92.64      6.84 o 
   2  -9   4        0.44        0.75      0.54 o 
   3  -9   4       24.40       28.67      1.87 o 
   4  -9   4        4.22        2.05      1.03 o 
  -2  -8   4       21.67       23.11      3.79 o 
  -1  -8   4       43.38       43.58      3.74 o 
   0  -8   4       22.25       24.56      3.60 o 
   1  -8   4        7.36        9.00      1.07 o 
   2  -8   4        0.85        0.28      0.44 o 
   3  -8   4        0.74        0.35      1.24 o 
   4  -8   4       31.45       25.02      3.24 o 
   5  -8   4        4.57        3.43      0.77 o 
   6  -8   4       30.20       29.01      3.51 o 
  -4  -7   4        0.01        1.14      0.58 o 
  -3  -7   4       17.76       20.54      1.75 o 
  -2  -7   4        2.59        1.68      1.24 o 
  -1  -7   4        0.00       -0.02      0.66 o 
   0  -7   4        0.51        0.70      0.49 o 
   1  -7   4       27.28       24.40      2.24 o 
   2  -7   4       47.23       44.83      1.92 o 
   3  -7   4       44.69       44.43      2.03 o 
   4  -7   4       16.25       15.93      1.02 o 
   5  -7   4        4.69        4.62      0.93 o 
   6  -7   4        2.71        1.80      0.73 o 
   7  -7   4        1.33        0.37      1.04 o 
  -5  -6   4        5.89        5.79      1.11 o 
  -4  -6   4        7.74        7.04      0.69 o 
  -3  -6   4       38.55       37.79      4.49 o 
  -2  -6   4      293.27      316.24     11.99 o 
  -1  -6   4        2.59        1.40      0.83 o 
   0  -6   4     1158.41     1254.20     37.81 o 
   1  -6   4       31.19       32.85      2.25 o 
   2  -6   4      863.99      878.48     24.31 o 
   3  -6   4        6.06        6.69      0.64 o 
   4  -6   4       64.37       63.81      2.56 o 
   5  -6   4        1.17        0.89      0.67 o 
   6  -6   4        0.35        0.35      0.57 o 
   7  -6   4        2.66        2.81      0.79 o 
  -6  -5   4        2.08        2.20      0.81 o 
  -5  -5   4        0.19        1.33      0.53 o 
  -4  -5   4        0.46        0.33      0.77 o 
  -3  -5   4        0.25        0.40      0.60 o 
  -2  -5   4        0.07        2.91      1.96 o 
  -1  -5   4       16.66       16.36      2.44 o 
   0  -5   4       99.57       96.90      1.70 o 
   1  -5   4      348.88      347.64      2.12 o 
   2  -5   4      284.58      302.02      2.22 o 
   3  -5   4      404.64      405.29      3.72 o 
   4  -5   4      149.55      156.26      4.20 o 
   5  -5   4       63.41       67.48      2.79 o 
   6  -5   4       28.09       29.63      2.49 o 
   7  -5   4        2.12        2.15      0.69 o 
   8  -5   4        0.12        1.11      1.46 o 
  -6  -4   4       10.35        8.04      1.25 o 
  -5  -4   4       13.51       13.23      1.51 o 
  -4  -4   4       16.65       17.72      1.18 o 
  -3  -4   4       30.64       31.28      1.85 o 
  -2  -4   4       97.69       96.68      1.70 o 
  -1  -4   4        8.94       10.92      1.00 o 
   0  -4   4      729.41      709.50     10.46 o 
   1  -4   4      287.60      295.61      3.41 o 
   2  -4   4      234.24      237.44      2.57 o 
   3  -4   4      376.83      399.73      3.49 o 
   4  -4   4        0.43        0.61      0.45 o 
   5  -4   4       24.65       29.35      1.42 o 
   6  -4   4       19.55       21.24      1.80 o 
   7  -4   4        7.55        8.43      1.16 o 
   8  -4   4        5.53        4.36      0.86 o 
  -7  -3   4        0.93        0.86      0.52 o 
  -6  -3   4        0.01        0.59      0.35 o 
  -5  -3   4       11.07       10.69      1.28 o 
  -4  -3   4        5.89        5.14      0.78 o 
  -3  -3   4      184.79      184.49      2.29 o 
  -2  -3   4       45.50       47.86      1.61 o 
  -1  -3   4      253.43      261.53      3.28 o 
   0  -3   4       50.05       42.59      0.92 o 
   1  -3   4      153.04      192.10      1.71 o 
   2  -3   4       25.54       34.81      0.93 o 
   3  -3   4       73.38       80.81      1.25 o 
   4  -3   4      206.87      211.90      4.53 o 
   5  -3   4        3.81        3.51      0.73 o 
   6  -3   4       51.99       53.10      6.48 o 
   7  -3   4        1.30        1.46      1.24 o 
   8  -3   4        1.79        2.54      1.51 o 
  -7  -2   4        2.84        1.47      0.53 o 
  -6  -2   4        5.65        4.88      0.82 o 
  -5  -2   4       22.42       21.13      1.83 o 
  -4  -2   4        0.31        0.13      0.43 o 
  -3  -2   4      144.32      140.68      1.70 o 
  -2  -2   4      281.71      282.70      2.17 o 
  -1  -2   4       28.42       21.57      1.14 o 
   0  -2   4      887.92      928.59      6.08 o 
   1  -2   4      824.58      888.62      5.92 o 
   2  -2   4      431.36      467.67      3.24 o 
   3  -2   4      756.22      772.23      8.34 o 
   4  -2   4        5.77        7.04      1.24 o 
   5  -2   4       73.49       78.04      3.22 o 
   6  -2   4       13.37       12.90      1.08 o 
   7  -2   4        2.74        2.55      0.75 o 
   8  -2   4        0.96        1.27      1.09 o 
  -8  -1   4        1.07        0.20      0.62 o 
  -7  -1   4        1.52        2.18      0.43 o 
  -6  -1   4       17.94       17.56      1.14 o 
  -5  -1   4        2.11        2.15      0.27 o 
  -4  -1   4       58.72       58.84      1.02 o 
  -3  -1   4        8.32        9.19      0.56 o 
  -2  -1   4        8.84        6.70      0.89 o 
  -1  -1   4        0.04       -0.31      0.34 o 
   0  -1   4      297.82      261.76      2.06 o 
   1  -1   4       95.86       83.22      0.88 o 
   2  -1   4       23.10       18.84      0.53 o 
   3  -1   4      405.78      397.25      4.39 o 
   4  -1   4        1.62        2.47      0.44 o 
   5  -1   4       63.72       67.34      2.01 o 
   6  -1   4        3.77        4.66      0.58 o 
   7  -1   4        0.69        0.81      0.66 o 
   8  -1   4        0.20       -0.05      0.83 o 
  -8   0   4        2.66        1.32      0.61 o 
  -7   0   4        6.36        5.84      0.55 o 
  -6   0   4       11.60       11.72      0.78 o 
  -5   0   4        0.88        1.05      0.35 o 
  -4   0   4       26.40       23.72      0.92 o 
  -3   0   4       16.67       17.58      0.62 o 
  -2   0   4        4.79        3.13      0.37 o 
  -1   0   4        0.11        0.03      0.22 o 
   0   0   4      759.46      733.63      4.82 o 
   1   0   4        4.05        6.66      0.32 o 
   2   0   4      519.30      524.89      4.28 o 
   3   0   4       30.06       35.48      1.38 o 
   4   0   4        0.46        1.52      0.56 o 
   5   0   4        5.85        5.77      0.70 o 
   6   0   4       11.89       11.90      1.25 o 
   7   0   4        5.00        6.57      0.87 o 
   8   0   4        1.71        2.52      0.55 o 
  -8   1   4        0.02        0.82      0.43 o 
  -7   1   4        3.87        3.81      0.67 o 
  -6   1   4       11.53       10.86      0.91 o 
  -5   1   4        0.85        0.62      0.19 o 
  -4   1   4        3.20        3.31      0.35 o 
  -3   1   4      123.03      101.41      1.88 o 
  -2   1   4       39.99       37.14      0.61 o 
  -1   1   4      118.83      102.11      1.01 o 
   0   1   4       12.74        9.89      0.39 o 
   1   1   4      741.99      805.06      6.47 o 
   2   1   4        1.84        1.30      0.34 o 
   3   1   4      925.36     1031.04      6.68 o 
   4   1   4       17.87       15.74      0.94 o 
   5   1   4      192.74      216.89      5.69 o 
   6   1   4       21.79       23.26      2.21 o 
   7   1   4       10.33        9.33      0.98 o 
  -8   2   4        1.89        1.82      0.52 o 
  -7   2   4        0.18        0.07      0.50 o 
  -6   2   4        6.98        6.68      0.57 o 
  -5   2   4        0.11        0.49      0.24 o 
  -4   2   4      226.39      232.00      3.98 o 
  -3   2   4        0.02        0.77      0.22 o 
  -2   2   4      195.80      200.02      2.56 o 
   0   2   4       98.85       97.28      0.93 o 
   1   2   4      121.93      132.15      2.23 o 
   2   2   4      210.40      203.95      1.83 o 
   3   2   4        0.01        0.47      0.39 o 
   4   2   4       47.62       48.37      1.20 o 
   5   2   4        0.01       -0.18      0.35 o 
   6   2   4        0.03        0.67      0.88 o 
   7   2   4        1.83        1.63      0.68 o 
  -8   3   4        1.39        1.42      0.43 o 
  -7   3   4       13.91       11.30      1.17 o 
  -6   3   4        2.42        1.66      0.29 o 
  -5   3   4        5.83        5.91      0.67 o 
  -4   3   4       24.39       19.52      1.95 o 
  -3   3   4      435.96      468.02      4.97 o 
  -2   3   4       18.11       16.14      0.48 o 
  -1   3   4      763.15      812.93      7.90 o 
   0   3   4        7.40        6.80      0.37 o 
   1   3   4      183.20      193.15      2.33 o 
   2   3   4       24.06       25.17      0.68 o 
   3   3   4        8.09        6.93      0.52 o 
   4   3   4      168.68      185.86      4.43 o 
   5   3   4       38.68       40.13      1.49 o 
   6   3   4       69.47       80.89     13.50 o 
   7   3   4        4.14        5.32      1.20 o 
  -8   4   4       10.44        9.48      1.21 o 
  -7   4   4        0.10        0.62      0.41 o 
  -6   4   4       44.58       43.38      1.62 o 
  -5   4   4        0.02        0.22      0.25 o 
  -4   4   4      128.34      132.91      1.40 o 
  -3   4   4       96.84       96.64      1.29 o 
  -2   4   4       76.72       77.63      1.50 o 
  -1   4   4      272.02      266.05      2.90 o 
   0   4   4       56.15       42.54      1.19 o 
   1   4   4       12.78       13.21      1.50 o 
   2   4   4      546.76      552.40      3.13 o 
   3   4   4        5.51        5.21      0.53 o 
   4   4   4      280.42      298.49      9.13 o 
   5   4   4        0.99        1.14      0.34 o 
  -8   5   4        0.46        1.42      0.72 o 
  -7   5   4        2.71        1.76      0.91 o 
  -6   5   4       18.23       16.17      1.18 o 
  -5   5   4        1.31        0.87      0.27 o 
  -4   5   4       36.84       33.11      0.85 o 
  -3   5   4        3.34        3.00      0.38 o 
  -2   5   4       23.19       22.97      0.73 o 
  -1   5   4       63.58       57.47      0.95 o 
   0   5   4      150.21      143.79      1.96 o 
   1   5   4       17.29       13.24      1.01 o 
   2   5   4       18.56       16.07      0.84 o 
   3   5   4       20.28       16.27      1.14 o 
   4   5   4        5.98        5.69      0.72 o 
   5   5   4       10.18        8.35      1.04 o 
  -8   6   4        0.33        0.63      0.97 o 
  -7   6   4        0.18        0.30      0.96 o 
  -6   6   4        0.00        0.21      0.41 o 
  -5   6   4        0.69        1.21      0.48 o 
  -4   6   4       31.81       32.47      1.60 o 
  -3   6   4       35.85       33.47      2.43 o 
  -2   6   4       83.60       81.07      2.36 o 
  -1   6   4       39.35       37.35      1.44 o 
   0   6   4        1.49        1.87      0.28 o 
   1   6   4        3.89        3.37      0.46 o 
   2   6   4       49.63       50.30      2.58 o 
   3   6   4       14.79       15.96      1.16 o 
   4   6   4       11.40       12.48      1.49 o 
  -7   7   4        4.29        2.70      0.97 o 
  -6   7   4        0.07        0.79      0.34 o 
  -5   7   4        6.71        6.52      0.88 o 
  -4   7   4        0.21       -0.06      0.49 o 
  -3   7   4        8.08        9.23      1.32 o 
  -2   7   4        0.34        0.66      0.22 o 
  -1   7   4       63.93       67.04      3.00 o 
   0   7   4        7.03        9.07      0.82 o 
   1   7   4       17.39       15.84      1.21 o 
   2   7   4       17.64       20.89      1.87 o 
   3   7   4        0.40        0.80      1.04 o 
  -6   8   4        0.18        0.90      1.09 o 
  -5   8   4        0.06        0.39      0.48 o 
  -4   8   4       14.50       14.12      1.48 o 
  -3   8   4        2.43        4.55      0.78 o 
  -2   8   4        6.05        4.48      0.76 o 
  -1   8   4       27.81       34.24      1.58 o 
   0   8   4        3.12        1.82      0.92 o 
   1   8   4       11.48       11.89      1.54 o 
   2   8   4       11.62       12.17      1.86 o 
  -5   9   4        0.86        0.95      0.58 o 
  -4   9   4        2.18        2.49      0.67 o 
  -3   9   4        0.69        2.45      0.94 o 
  -2   9   4        5.30        3.91      0.89 o 
  -1   9   4        6.78        7.16      1.10 o 
   0  -9   5       20.68       22.14      2.91 o 
   1  -9   5        4.42        5.20      0.86 o 
   2  -9   5        5.40        7.19      0.97 o 
   3  -9   5       17.55       22.50      2.23 o 
   4  -9   5        1.46        1.77      1.04 o 
  -2  -8   5        6.52        6.85      0.93 o 
  -1  -8   5       35.38       42.92      3.11 o 
   0  -8   5       26.82       28.25      1.95 o 
   1  -8   5        2.73        2.14      1.31 o 
   2  -8   5        5.19        5.27      0.65 o 
   3  -8   5       33.57       28.79      4.00 o 
   4  -8   5       12.80        9.21      1.65 o 
   5  -8   5       22.88       22.66      2.25 o 
  -4  -7   5        4.46        5.39      1.40 o 
  -3  -7   5        3.27        2.71      2.12 o 
  -2  -7   5        3.13        1.90      1.02 o 
  -1  -7   5        2.05        1.63      0.56 o 
   0  -7   5       76.95       72.69      2.01 o 
   1  -7   5       33.76       34.60      2.39 o 
   2  -7   5      139.81      140.06      2.87 o 
   3  -7   5       40.71       39.84      1.45 o 
   4  -7   5       38.44       41.02      4.51 o 
   5  -7   5        0.16        1.17      1.58 o 
   6  -7   5        0.56        1.83      0.78 o 
  -5  -6   5        0.28        0.83      0.59 o 
  -4  -6   5        5.61        2.72      0.68 o 
  -3  -6   5       15.73       18.55      1.45 o 
  -2  -6   5       97.31       93.87      5.98 o 
  -1  -6   5       30.05       27.12      1.87 o 
   0  -6   5      166.00      172.05      5.03 o 
   1  -6   5        1.60        0.65      0.39 o 
   2  -6   5        0.53        0.08      0.22 o 
   3  -6   5       29.32       27.87      1.60 o 
   4  -6   5       51.12       47.76      2.71 o 
   5  -6   5       11.63       12.74      1.54 o 
   6  -6   5       20.82       19.85      1.79 o 
   7  -6   5        0.88        1.52      1.74 o 
  -6  -5   5       33.39       26.24      3.44 o 
  -5  -5   5        0.81        1.40      0.66 o 
  -4  -5   5      295.47      322.48     23.82 o 
  -3  -5   5       13.72       14.12      1.58 o 
  -2  -5   5      727.64      781.22      8.41 o 
  -1  -5   5       10.18        8.71      1.18 o 
   0  -5   5      300.96      283.72      3.88 o 
   1  -5   5       21.89       23.43      0.74 o 
   2  -5   5        1.41        0.90      0.30 o 
   3  -5   5       55.07       59.02      1.63 o 
   4  -5   5        0.80        0.44      1.61 o 
   5  -5   5       21.11       22.82      1.70 o 
   6  -5   5        4.77        3.86      1.24 o 
   7  -5   5        0.18       -0.13      0.85 o 
  -6  -4   5        0.21        0.96      0.66 o 
  -5  -4   5        4.80        3.49      0.86 o 
  -4  -4   5       31.41       27.14      2.16 o 
  -3  -4   5      103.30      115.51      4.06 o 
  -2  -4   5      319.30      346.07      8.02 o 
  -1  -4   5      414.73      420.87      4.62 o 
   0  -4   5      506.73      524.64      4.02 o 
   1  -4   5      212.47      205.18      2.25 o 
   2  -4   5      155.10      161.31      1.78 o 
   3  -4   5       10.97       12.39      0.59 o 
   4  -4   5        0.34        0.85      0.59 o 
   5  -4   5        0.02        0.38      0.31 o 
   6  -4   5       27.91       31.11      2.08 o 
   7  -4   5        3.57        5.51      0.96 o 
   8  -4   5        4.88        4.32      0.88 o 
  -7  -3   5        0.37        0.39      1.15 o 
  -6  -3   5        1.46        1.35      0.71 o 
  -5  -3   5        7.18        6.52      0.95 o 
  -4  -3   5      105.67      108.55      3.80 o 
  -3  -3   5      158.87      169.99      2.18 o 
  -2  -3   5      179.16      185.73      2.72 o 
  -1  -3   5      613.75      653.64      7.01 o 
   0  -3   5        0.06        1.47      0.19 o 
   1  -3   5      245.63      246.65      2.42 o 
   2  -3   5       89.55       78.32      1.25 o 
   3  -3   5       87.89       85.22      1.17 o 
   4  -3   5       58.17       64.88      1.57 o 
   5  -3   5      118.24      126.19      3.95 o 
   6  -3   5        1.93        1.50      0.53 o 
   7  -3   5        6.68        4.11      1.16 o 
   8  -3   5        0.95        1.51      0.74 o 
  -7  -2   5        5.35        6.62      1.07 o 
  -6  -2   5        4.74        4.89      0.65 o 
  -5  -2   5       29.12       29.79      0.99 o 
  -4  -2   5        6.16        6.44      0.45 o 
  -3  -2   5       44.61       48.85      0.93 o 
  -2  -2   5       50.66       54.74      1.27 o 
  -1  -2   5      188.46      245.14      2.32 o 
   0  -2   5      946.54     1011.92      7.00 o 
   1  -2   5      222.83      253.89      3.18 o 
   2  -2   5      974.57      985.68      6.42 o 
   3  -2   5       51.15       46.77      1.34 o 
   4  -2   5       81.31       78.13      1.64 o 
   5  -2   5       25.95       24.71      1.59 o 
   6  -2   5        0.19        0.45      0.50 o 
   7  -2   5        0.93        0.51      0.46 o 
   8  -2   5        0.02       -0.11      0.65 o 
  -8  -1   5        0.20       -0.75      0.75 o 
  -7  -1   5        5.60        4.38      0.87 o 
  -6  -1   5       18.79       17.79      1.07 o 
  -5  -1   5        0.59        0.60      0.29 o 
  -4  -1   5      133.52      138.97      1.45 o 
  -3  -1   5      297.17      290.74      3.18 o 
  -2  -1   5      233.41      244.09      2.03 o 
  -1  -1   5     1871.59     1900.78     17.65 o 
   0  -1   5        9.06       15.86      0.56 o 
   1  -1   5      753.95      757.94      5.87 o 
   2  -1   5      187.71      174.82      1.70 o 
   3  -1   5        8.31        8.26      0.74 o 
   4  -1   5       55.43       51.99      1.76 o 
   5  -1   5        0.54        0.78      0.56 o 
   6  -1   5        3.32        3.47      1.11 o 
   7  -1   5        0.40        0.22      1.21 o 
   8  -1   5        3.04        2.01      1.25 o 
  -8   0   5        0.26       -0.79      0.79 o 
  -7   0   5        0.87        0.81      0.27 o 
  -6   0   5        3.52        2.83      0.40 o 
  -5   0   5        0.02        0.51      0.50 o 
  -4   0   5       71.30       73.13      1.62 o 
  -3   0   5       48.77       44.51      1.21 o 
  -2   0   5       32.15       30.25      0.78 o 
  -1   0   5      581.73      562.73      3.91 o 
   0   0   5       62.70       55.60      0.76 o 
   1   0   5      559.87      564.66      3.76 o 
   2   0   5       60.61       60.22      1.24 o 
   3   0   5        4.83        3.09      0.42 o 
   4   0   5       14.28       10.54      1.02 o 
   5   0   5       55.05       60.44      2.83 o 
   6   0   5        1.09        2.25      0.59 o 
   7   0   5        6.68        6.04      0.88 o 
  -8   1   5        0.64        0.09      0.54 o 
  -7   1   5        3.56        3.57      0.45 o 
  -6   1   5        1.15        1.16      0.27 o 
  -5   1   5        1.57        2.08      0.35 o 
  -4   1   5      103.29      103.33      2.40 o 
  -3   1   5        4.50        3.59      0.32 o 
  -2   1   5      346.98      364.96      2.71 o 
  -1   1   5       20.99       30.98      0.46 o 
   0   1   5        2.46        5.02      0.39 o 
   1   1   5      120.53      143.59      2.03 o 
   2   1   5      167.36      144.63      1.44 o 
   3   1   5       74.83       75.01      1.51 o 
   4   1   5       25.16       24.10      1.11 o 
   5   1   5       49.40       51.71      2.55 o 
   6   1   5        0.12        1.03      0.45 o 
   7   1   5        4.10        2.25      0.73 o 
  -8   2   5        0.00        0.11      0.50 o 
  -7   2   5        1.05        1.29      0.54 o 
  -6   2   5        7.77        6.67      0.55 o 
  -5   2   5        3.64        4.16      0.51 o 
  -4   2   5       18.99       18.61      0.72 o 
  -3   2   5      205.41      210.17      2.79 o 
  -2   2   5        2.66        3.52      0.33 o 
  -1   2   5     1762.99     1904.03     19.97 o 
   0   2   5      120.17      121.41      2.23 o 
   1   2   5      941.05     1078.95      8.46 o 
   2   2   5      250.22      246.66      2.51 o 
   3   2   5       45.48       50.74      1.59 o 
   4   2   5       40.28       44.03      1.73 o 
   5   2   5        8.63        7.50      0.91 o 
   6   2   5        2.36        1.89      0.72 o 
   7   2   5        9.41        9.58      1.45 o 
  -8   3   5        2.27        1.48      0.66 o 
  -7   3   5        0.33        0.30      0.34 o 
  -6   3   5        7.97        6.77      0.57 o 
  -5   3   5        2.96        3.31      0.34 o 
  -4   3   5        6.00        4.93      0.49 o 
  -3   3   5        2.66        2.08      0.42 o 
  -2   3   5       74.80       73.12      1.82 o 
  -1   3   5       11.87        7.75      0.95 o 
   0   3   5       26.75       25.92      0.80 o 
   1   3   5        2.31        0.61      0.20 o 
   2   3   5        3.55        4.01      0.39 o 
   3   3   5       43.90       38.54      0.86 o 
   4   3   5       40.44       39.23      1.10 o 
   5   3   5       22.46       24.19      1.68 o 
   6   3   5       10.78       10.92      1.31 o 
  -8   4   5        0.53        0.74      0.71 o 
  -7   4   5        9.14       10.03      0.86 o 
  -6   4   5        0.84        0.53      0.28 o 
  -5   4   5       65.70       68.43      2.22 o 
  -4   4   5        2.11        2.81      0.34 o 
  -3   4   5       53.20       49.28      1.11 o 
  -2   4   5       31.63       32.86      0.96 o 
  -1   4   5        0.83        0.40      0.33 o 
   0   4   5      622.81      662.19      4.24 o 
   1   4   5       93.44       91.26      1.72 o 
   2   4   5      715.65      791.55     14.41 o 
   3   4   5       29.56       26.53      1.49 o 
   4   4   5      129.30      149.62      2.76 o 
   5   4   5        1.31        1.36      0.47 o 
   6   4   5        2.60        0.25      0.79 o 
  -8   5   5        4.91        4.23      1.02 o 
  -7   5   5        5.03        5.12      1.29 o 
  -6   5   5        4.38        4.59      1.25 o 
  -5   5   5       23.68       24.25      0.95 o 
  -4   5   5        7.89        8.71      0.49 o 
  -3   5   5        0.68        1.24      0.67 o 
  -2   5   5      257.23      274.73      2.81 o 
  -1   5   5       47.34       45.02      0.84 o 
   0   5   5      553.39      559.29      8.72 o 
   1   5   5       11.84       11.47      0.97 o 
   2   5   5      141.24      128.33      3.33 o 
   3   5   5        1.03        0.64      0.20 o 
   4   5   5        9.87        6.15      0.94 o 
   5   5   5        5.30        5.30      0.76 o 
  -6   6   5        4.34        4.26      1.34 o 
  -5   6   5        3.43        3.40      0.54 o 
  -4   6   5       70.10       75.51      3.79 o 
  -3   6   5        8.29        5.39      0.65 o 
  -2   6   5       42.98       41.01      1.66 o 
  -1   6   5       15.09       15.94      0.86 o 
   0   6   5        8.18        9.24      1.11 o 
   1   6   5       43.60       43.57      2.04 o 
   2   6   5       54.66       56.30      1.42 o 
   3   6   5        0.05        0.20      0.23 o 
   4   6   5       28.83       33.63      5.35 o 
  -6   7   5       10.11        7.82      1.37 o 
  -5   7   5        6.52        4.89      0.81 o 
  -4   7   5        2.26        1.02      0.57 o 
  -3   7   5        0.17        1.39      0.58 o 
  -2   7   5       19.70       21.30      1.37 o 
  -1   7   5       27.29       31.81      1.32 o 
   0   7   5        9.88       10.92      1.11 o 
   1   7   5       80.54       95.49      4.65 o 
   2   7   5        0.51        0.79      0.71 o 
   3   7   5       27.27       26.29      2.63 o 
  -6   8   5        1.40        1.09      0.96 o 
  -5   8   5        4.77        3.57      0.76 o 
  -4   8   5        5.84        7.21      0.88 o 
  -3   8   5        3.98        3.49      1.34 o 
  -2   8   5       14.33       15.67      1.24 o 
  -1   8   5        0.62        0.76      0.61 o 
   0   8   5        3.10        3.57      0.75 o 
   1   8   5        0.44        0.58      0.95 o 
   2   8   5        9.93        8.42      1.43 o 
  -4   9   5        1.58        1.55      0.72 o 
  -3   9   5        4.09        5.93      2.04 o 
  -2   9   5        5.99        5.53      0.72 o 
  -1   9   5        4.68        5.88      1.08 o 
   1  -9   6        8.37        9.60      2.38 o 
   2  -9   6       29.65       30.18      3.33 o 
   3  -9   6        0.74        2.70      1.01 o 
  -2  -8   6        1.23        2.58      0.69 o 
  -1  -8   6       27.90       28.96      2.29 o 
   0  -8   6       10.36        9.91      1.14 o 
   1  -8   6       29.59       29.74      1.84 o 
   2  -8   6       25.35       24.69      3.57 o 
   3  -8   6        0.74        0.98      0.60 o 
   4  -8   6       10.73       10.67      2.19 o 
   5  -8   6        0.99        0.99      0.61 o 
  -3  -7   6        0.62        0.72      0.54 o 
  -2  -7   6        6.81        7.96      1.92 o 
  -1  -7   6       46.78       46.67      3.99 o 
   0  -7   6       23.99       25.58      2.45 o 
   1  -7   6       59.77       58.79      4.28 o 
   2  -7   6       83.31       89.01      5.60 o 
   3  -7   6       13.34       10.97      1.19 o 
   4  -7   6        6.29        5.58      0.94 o 
   5  -7   6        0.01        1.48      0.48 o 
   6  -7   6        3.06        1.52      0.68 o 
  -4  -6   6       15.41       15.22      2.46 o 
  -3  -6   6       18.05       18.85      1.84 o 
  -2  -6   6       70.92       70.32      6.25 o 
  -1  -6   6       80.44       88.68      5.11 o 
   0  -6   6       52.13       46.14      2.26 o 
   1  -6   6       20.93       20.60      1.41 o 
   2  -6   6        6.05        5.98      0.67 o 
   3  -6   6       12.93       11.13      0.95 o 
   4  -6   6       40.60       41.04      2.10 o 
   5  -6   6       21.00       21.00      1.52 o 
   6  -6   6        2.33        4.77      0.92 o 
   7  -6   6        9.59       11.31      2.07 o 
  -5  -5   6        1.62        2.49      0.59 o 
  -4  -5   6       90.09       92.64      3.59 o 
  -3  -5   6        1.84        2.41      0.99 o 
  -2  -5   6       22.03       26.40      5.12 o 
  -1  -5   6       57.13       60.38      2.40 o 
   0  -5   6      114.79      111.02      4.90 o 
   1  -5   6       46.11       41.96      1.11 o 
   2  -5   6      197.76      204.65      5.37 o 
   3  -5   6       28.71       27.22      1.09 o 
   4  -5   6       33.52       42.80      6.54 o 
   5  -5   6       81.73       83.28      8.99 o 
   6  -5   6        0.01       -0.68      0.68 o 
   7  -5   6       13.54       12.94      1.55 o 
  -6  -4   6       98.54       96.68      7.20 o 
  -5  -4   6        0.12        1.53      0.87 o 
  -4  -4   6      168.70      171.11      7.54 o 
  -3  -4   6       21.67       21.43      1.28 o 
  -2  -4   6       63.09       60.63      2.68 o 
  -1  -4   6      119.86      128.98      2.15 o 
   0  -4   6       56.11       52.06      0.83 o 
   1  -4   6       83.33       89.02      1.23 o 
   2  -4   6      145.16      134.81      2.31 o 
   3  -4   6        0.34        0.55      0.27 o 
   4  -4   6       48.23       50.14      2.00 o 
   5  -4   6       68.74       70.72      5.08 o 
   6  -4   6        0.56        1.51      1.16 o 
   7  -4   6       36.42       37.39      3.16 o 
  -7  -3   6        3.15        1.98      0.55 o 
  -6  -3   6       52.17       52.06      2.85 o 
  -5  -3   6       25.85       26.87      1.63 o 
  -4  -3   6      181.27      196.69      5.96 o 
  -3  -3   6       24.82       24.84      1.48 o 
  -2  -3   6      110.63      117.37      2.79 o 
  -1  -3   6        0.02        0.06      0.37 o 
   0  -3   6       35.71       30.12      0.86 o 
   1  -3   6        2.55        4.33      0.38 o 
   2  -3   6      368.44      386.75      3.32 o 
   3  -3   6        7.62        6.43      1.06 o 
   4  -3   6      157.19      172.60      4.61 o 
   5  -3   6        1.69        2.96      1.06 o 
   6  -3   6        2.34        1.72      0.38 o 
   7  -3   6        7.36        7.86      1.12 o 
  -7  -2   6       12.99        9.93      1.05 o 
  -6  -2   6        9.17        9.29      1.15 o 
  -5  -2   6       69.63       76.15      5.55 o 
  -4  -2   6        0.23        1.08      0.26 o 
  -3  -2   6       89.33       89.96      1.56 o 
  -2  -2   6       18.92       16.78      0.85 o 
  -1  -2   6       52.00       50.54      1.28 o 
   0  -2   6       26.00       23.77      0.77 o 
   1  -2   6      541.77      550.58      4.74 o 
   2  -2   6        0.16        0.23      0.38 o 
   3  -2   6       92.07       91.30      1.48 o 
   4  -2   6       25.85       26.72      1.56 o 
   5  -2   6        2.58        3.01      0.75 o 
   6  -2   6        6.32        6.53      1.56 o 
   7  -2   6        1.19        2.06      0.67 o 
  -7  -1   6        5.41        4.44      0.74 o 
  -6  -1   6       14.00       10.76      1.02 o 
  -5  -1   6       33.59       31.94      2.06 o 
  -4  -1   6      212.95      211.10      3.74 o 
  -3  -1   6      180.10      191.66      2.06 o 
  -2  -1   6      805.52      825.68      9.45 o 
  -1  -1   6      225.99      229.15      2.76 o 
   0  -1   6      372.23      366.57      2.74 o 
   1  -1   6       65.07       59.87      1.23 o 
   2  -1   6        0.05       -0.24      0.27 o 
   3  -1   6        2.76        2.22      0.46 o 
   4  -1   6        0.58        1.13      0.55 o 
   5  -1   6       26.65       27.21      1.77 o 
   6  -1   6        1.42        2.35      0.71 o 
   7  -1   6       13.85       15.03      1.35 o 
  -7   0   6       11.23       10.18      0.75 o 
  -6   0   6       14.09       11.29      0.90 o 
  -5   0   6      151.51      159.81      5.29 o 
  -4   0   6        5.03        4.89      0.43 o 
  -3   0   6      269.69      283.48      5.50 o 
  -2   0   6       48.76       43.82      2.05 o 
  -1   0   6       16.95       18.41      0.53 o 
   0   0   6      112.04      109.78      2.00 o 
   1   0   6        4.28        2.53      0.29 o 
   2   0   6       22.23       20.95      0.83 o 
   3   0   6        4.90        5.96      0.92 o 
   4   0   6       80.97       84.14      1.93 o 
   5   0   6       18.11       16.95      1.53 o 
   6   0   6        2.56        2.97      0.76 o 
   7   0   6       11.47       12.88      1.49 o 
  -8   1   6        1.69        0.92      0.71 o 
  -7   1   6        0.66        1.33      0.51 o 
  -6   1   6        2.03        1.75      0.35 o 
  -5   1   6       23.41       27.56      3.08 o 
  -4   1   6       12.01       15.01      0.87 o 
  -3   1   6      100.31      104.42      1.40 o 
  -2   1   6       49.02       51.97      1.11 o 
  -1   1   6        0.36        0.00      0.22 o 
   0   1   6        6.29        9.02      0.61 o 
   1   1   6      266.29      264.86      3.20 o 
   2   1   6        6.99        7.25      0.43 o 
   3   1   6       37.66       39.78      0.81 o 
   4   1   6       47.34       48.67      1.53 o 
   5   1   6        4.31        3.96      0.89 o 
   6   1   6       10.69       12.41      1.59 o 
   7   1   6        4.00        3.23      0.91 o 
  -8   2   6        0.81        0.28      0.54 o 
  -7   2   6        0.06        0.65      0.30 o 
  -6   2   6       13.73       14.37      1.05 o 
  -5   2   6        1.66        1.58      0.39 o 
  -4   2   6        2.03        2.50      0.41 o 
  -3   2   6       65.34       79.47      1.43 o 
  -2   2   6       73.05       66.43      1.48 o 
  -1   2   6      217.03      238.55      2.68 o 
   0   2   6       29.57       24.31      1.65 o 
   1   2   6      224.44      227.92      2.33 o 
   2   2   6       38.05       37.80      0.78 o 
   3   2   6       66.43       63.94      1.41 o 
   4   2   6       43.25       44.77      1.35 o 
   5   2   6        0.83        1.32      0.54 o 
   6   2   6       14.22       15.18      1.18 o 
   7   2   6        2.18        2.73      0.71 o 
  -8   3   6        0.82        0.77      0.96 o 
  -7   3   6        6.92        5.09      0.63 o 
  -6   3   6        0.44        0.63      0.29 o 
  -5   3   6      145.58      156.62      5.19 o 
  -4   3   6       42.14       43.53      0.89 o 
  -3   3   6      335.48      379.19      4.33 o 
  -2   3   6      213.07      218.51      7.75 o 
  -1   3   6       32.40       43.32      3.30 o 
   0   3   6      144.02      129.82      2.18 o 
   1   3   6       58.83       55.71      2.30 o 
   2   3   6       20.48       18.75      0.67 o 
   3   3   6       90.62       80.58      2.35 o 
   4   3   6       61.58       63.30      2.19 o 
   5   3   6       15.94       12.74      0.79 o 
   6   3   6        2.76        3.12      0.55 o 
  -8   4   6        0.00       -0.42      0.81 o 
  -7   4   6        4.92        3.56      0.76 o 
  -6   4   6        1.64        2.04      0.42 o 
  -5   4   6       10.42        9.29      0.59 o 
  -4   4   6        0.44        0.23      0.51 o 
  -3   4   6        2.41        0.85      0.83 o 
  -2   4   6        5.73        5.09      0.96 o 
  -1   4   6       72.87       73.34      1.55 o 
   0   4   6       41.51       39.17      1.29 o 
   1   4   6      180.23      185.74      4.17 o 
   2   4   6       39.70       34.66      1.67 o 
   3   4   6       15.32       15.64      0.86 o 
   4   4   6        0.10        0.34      0.60 o 
   5   4   6        1.55        1.32      0.35 o 
  -8   5   6        0.05        0.43      0.92 o 
  -7   5   6        1.58        2.41      1.60 o 
  -6   5   6        6.37        5.15      1.29 o 
  -5   5   6        0.01       -0.55      0.55 o 
  -4   5   6      182.26      199.66      8.89 o 
  -3   5   6       11.25        8.85      1.66 o 
  -2   5   6      736.56      862.11      7.24 o 
  -1   5   6       18.04       15.28      1.43 o 
   0   5   6      417.27      453.08     16.66 o 
   1   5   6        9.16        9.00      0.64 o 
   2   5   6       16.57       16.78      1.85 o 
   3   5   6       18.76       18.34      1.61 o 
   4   5   6        5.18        5.16      0.65 o 
   5   5   6        0.39        0.61      0.77 o 
  -7   6   6        0.08        2.00      1.36 o 
  -6   6   6       14.36       13.08      2.28 o 
  -5   6   6        6.24        6.57      0.90 o 
  -4   6   6      113.91      118.02      4.68 o 
  -3   6   6        4.08        4.40      2.27 o 
  -2   6   6      141.19      140.03      3.05 o 
  -1   6   6       13.09       14.71      1.28 o 
   0   6   6       31.56       23.39      1.41 o 
   1   6   6       29.96       31.53      3.61 o 
   2   6   6       18.32       14.97      1.31 o 
   3   6   6       18.76       19.22      1.31 o 
   4   6   6       11.80       11.86      1.36 o 
  -6   7   6        5.93        5.78      1.03 o 
  -5   7   6        0.01       -0.01      0.51 o 
  -4   7   6        2.81        2.39      0.71 o 
  -3   7   6        6.75        6.08      0.83 o 
  -2   7   6       42.74       44.58      3.03 o 
  -1   7   6        1.02        1.79      0.77 o 
   0   7   6       49.19       56.34      3.25 o 
   1   7   6       32.12       35.10      2.10 o 
   2   7   6        4.89        4.11      2.27 o 
   3   7   6       12.04       10.54      1.27 o 
  -5   8   6        7.39       11.78      1.18 o 
  -4   8   6        0.25       -0.29      0.60 o 
  -3   8   6       30.44       39.97      1.97 o 
  -2   8   6        2.55        3.02      0.70 o 
  -1   8   6       33.26       36.11      3.03 o 
   0   8   6        2.86        2.19      0.71 o 
   1   8   6        0.14        1.47      1.02 o 
  -3   9   6        0.00       -0.29      0.89 o 
  -2   9   6        7.42        6.53      0.82 o 
  -1  -8   7        4.42        4.23      1.16 o 
   0  -8   7       22.71       19.89      2.68 o 
   1  -8   7       12.17       10.33      1.27 o 
   2  -8   7        1.71        2.02      0.70 o 
   3  -8   7        0.48       -0.16      0.92 o 
   4  -8   7        0.03        1.07      1.16 o 
  -3  -7   7        8.34        8.49      1.30 o 
  -2  -7   7       17.94       14.29      1.75 o 
  -1  -7   7        0.85       -0.56      0.71 o 
   0  -7   7        8.07        6.62      1.09 o 
   1  -7   7        2.57        4.62      1.07 o 
   2  -7   7        0.01       -0.20      0.38 o 
   3  -7   7        2.01        0.71      0.52 o 
   4  -7   7        3.61        3.42      0.65 o 
   5  -7   7        9.46        9.16      1.35 o 
  -4  -6   7        3.00        4.17      1.35 o 
  -3  -6   7       11.92       10.76      1.29 o 
  -2  -6   7       48.65       51.57      4.75 o 
  -1  -6   7        3.56        2.26      1.01 o 
   0  -6   7       17.12       17.97      1.76 o 
   1  -6   7        1.11        2.05      0.62 o 
   2  -6   7       19.90       19.84      1.02 o 
   3  -6   7        1.08        0.33      0.33 o 
   4  -6   7       18.09       18.51      2.03 o 
   5  -6   7       49.44       43.63      7.60 o 
   6  -6   7        0.56        1.74      0.67 o 
  -5  -5   7        7.56       10.23      1.32 o 
  -4  -5   7       10.72       13.11      1.43 o 
  -3  -5   7        8.48       10.02      1.26 o 
  -2  -5   7        0.01       -0.15      0.91 o 
  -1  -5   7        8.02        7.76      0.88 o 
   0  -5   7       39.06       37.19      1.76 o 
   1  -5   7       39.14       37.29      1.32 o 
   2  -5   7        6.49        4.44      0.47 o 
   3  -5   7       20.36       19.57      0.87 o 
   4  -5   7       17.53       18.83      1.48 o 
   5  -5   7        9.55       11.00      1.37 o 
   6  -5   7        9.78        8.69      1.17 o 
   7  -5   7        3.17        5.38      0.78 o 
  -6  -4   7        9.69        8.96      1.31 o 
  -5  -4   7        7.58        8.06      1.02 o 
  -4  -4   7       11.10       11.10      1.24 o 
  -3  -4   7       13.42       13.71      1.26 o 
  -2  -4   7      134.92      132.36      5.02 o 
  -1  -4   7       47.05       45.89      2.32 o 
   0  -4   7       66.57       66.65      1.42 o 
   1  -4   7      443.06      435.65      6.85 o 
   2  -4   7        4.00        3.96      0.47 o 
   3  -4   7      251.39      248.03      6.44 o 
   4  -4   7       29.39       33.20      1.94 o 
   5  -4   7       15.84       17.20      1.39 o 
   6  -4   7        0.26        1.80      0.84 o 
   7  -4   7        0.00        0.53      0.85 o 
  -6  -3   7       43.71       52.97     10.13 o 
  -5  -3   7       15.04       16.75      1.70 o 
  -4  -3   7       63.89       64.22      2.79 o 
  -3  -3   7       20.98       24.65      2.50 o 
  -2  -3   7      202.77      200.73      6.39 o 
  -1  -3   7        4.32        3.79      0.93 o 
   0  -3   7      232.00      219.29      2.14 o 
   1  -3   7      230.94      237.95      2.35 o 
   2  -3   7       16.96       15.38      0.94 o 
   3  -3   7      322.15      330.36      5.42 o 
   4  -3   7       22.13       20.49      1.56 o 
   5  -3   7       58.24       63.70      3.70 o 
   6  -3   7       56.90       62.49      3.22 o 
   7  -3   7        5.88        5.81      0.82 o 
  -7  -2   7        0.07        0.34      0.58 o 
  -6  -2   7       18.44       16.82      1.59 o 
  -5  -2   7        2.60        2.90      0.54 o 
  -4  -2   7        5.20        6.41      0.46 o 
  -3  -2   7        0.21        0.86      0.37 o 
  -2  -2   7      280.29      291.87      2.73 o 
  -1  -2   7       57.90       55.37      1.14 o 
   0  -2   7      428.11      441.44      3.99 o 
   1  -2   7       46.86       43.53      0.87 o 
   2  -2   7        7.91        7.74      0.55 o 
   3  -2   7        4.09        3.95      0.39 o 
   4  -2   7       33.79       33.58      1.67 o 
   5  -2   7       38.59       40.77      2.63 o 
   6  -2   7        1.64        1.30      0.49 o 
   7  -2   7       36.47       38.24      2.89 o 
  -7  -1   7        5.82        4.99      1.37 o 
  -6  -1   7        0.21        0.93      0.51 o 
  -5  -1   7        0.53        0.47      0.33 o 
  -4  -1   7        0.00        0.76      0.34 o 
  -3  -1   7      106.37      108.67      1.33 o 
  -2  -1   7        5.63        4.99      0.43 o 
  -1  -1   7       87.45       88.85      1.64 o 
   0  -1   7       34.32       34.84      1.10 o 
   1  -1   7       34.96       28.52      1.19 o 
   2  -1   7       26.11       22.44      0.59 o 
   3  -1   7       29.51       27.07      1.14 o 
   4  -1   7       12.64       12.09      0.91 o 
   5  -1   7        1.85        2.39      1.00 o 
   6  -1   7       30.81       32.21      1.95 o 
   7  -1   7        6.98        8.44      1.10 o 
  -7   0   7       18.93       17.43      1.40 o 
  -6   0   7       54.52       53.36      1.82 o 
  -5   0   7       57.27       57.13      1.67 o 
  -4   0   7       57.97       58.41      1.38 o 
  -3   0   7       37.65       36.07      1.25 o 
  -2   0   7        0.93        0.48      0.19 o 
  -1   0   7        3.46        3.39      0.28 o 
   0   0   7        2.99        2.41      0.28 o 
   1   0   7      145.60      142.85      1.78 o 
   2   0   7       53.61       52.12      1.01 o 
   3   0   7      181.41      186.55      1.71 o 
   4   0   7       45.48       47.48      1.88 o 
   5   0   7       14.06       13.95      1.23 o 
   6   0   7        8.41        7.86      0.73 o 
   7   0   7        0.01        0.20      0.69 o 
  -8   1   7        1.61        1.07      0.81 o 
  -7   1   7       14.80       15.43      1.73 o 
  -6   1   7        0.56        0.67      0.47 o 
  -5   1   7        5.67        5.02      0.89 o 
  -4   1   7        0.60        0.95      0.35 o 
  -3   1   7        0.88        0.62      0.28 o 
  -2   1   7       24.09       22.54      0.81 o 
  -1   1   7       62.83       66.70      2.35 o 
   0   1   7      177.03      182.29      1.92 o 
   1   1   7      159.61      173.91      2.01 o 
   2   1   7       11.91       13.26      0.89 o 
   3   1   7      114.10      114.30      2.39 o 
   4   1   7       43.54       38.40      1.30 o 
   5   1   7       23.90       22.53      1.75 o 
   6   1   7       26.73       25.53      1.71 o 
   7   1   7        0.00       -0.20      0.60 o 
  -8   2   7        0.42       -0.10      0.65 o 
  -7   2   7        0.60        0.85      0.39 o 
  -6   2   7        3.26        3.85      0.51 o 
  -5   2   7        0.22        0.55      0.44 o 
  -4   2   7        0.05        0.58      0.26 o 
  -3   2   7       48.14       47.37      1.03 o 
  -2   2   7       18.81       18.44      0.96 o 
  -1   2   7       20.80       22.86      1.37 o 
   0   2   7       58.73       54.76      0.99 o 
   1   2   7       98.02       89.39      1.43 o 
   2   2   7       47.98       46.08      0.91 o 
   3   2   7       99.62      108.44      3.01 o 
   4   2   7        0.46        0.02      0.35 o 
   5   2   7       17.76       17.56      1.34 o 
   6   2   7        2.21        1.74      0.68 o 
  -8   3   7        0.98       -0.10      0.74 o 
  -7   3   7       10.54        6.49      1.00 o 
  -6   3   7        0.00        0.40      0.22 o 
  -5   3   7       51.17       50.01      1.32 o 
  -4   3   7        0.08       -0.01      0.56 o 
  -3   3   7      101.25      113.62      1.89 o 
  -2   3   7       67.20       68.19      1.55 o 
  -1   3   7       68.98       70.51      2.29 o 
   0   3   7      144.23      150.75      2.54 o 
   1   3   7        2.36        2.46      0.43 o 
   2   3   7       51.56       46.57      1.48 o 
   3   3   7       37.15       38.56      1.04 o 
   4   3   7        6.68        6.09      0.54 o 
   5   3   7        0.79        1.00      0.37 o 
   6   3   7        0.05        0.65      0.75 o 
  -7   4   7       16.73       16.04      3.61 o 
  -6   4   7       14.61       15.11      1.57 o 
  -5   4   7        8.84        8.68      1.03 o 
  -4   4   7       26.53       28.99      1.91 o 
  -3   4   7       12.87       12.05      1.02 o 
  -2   4   7        6.60        7.57      0.81 o 
  -1   4   7       64.23       55.10      1.69 o 
   0   4   7      153.81      157.90      3.58 o 
   1   4   7       37.55       30.22      1.19 o 
   2   4   7       26.84       25.31      1.19 o 
   3   4   7        0.29        0.65      0.98 o 
   4   4   7        8.74        9.55      0.64 o 
   5   4   7        1.62        1.44      0.57 o 
  -7   5   7        0.72        0.27      0.92 o 
  -6   5   7        0.01       -0.04      0.80 o 
  -5   5   7        3.87        5.77      0.96 o 
  -4   5   7        0.66        1.05      0.76 o 
  -3   5   7       56.52       55.22      2.08 o 
  -2   5   7        6.87        3.11      1.02 o 
  -1   5   7       17.64       18.76      1.04 o 
   0   5   7        0.10       -0.61      0.61 o 
   1   5   7       19.65       20.07      1.14 o 
   2   5   7        6.84        8.24      0.81 o 
   3   5   7       16.37       18.17      1.13 o 
   4   5   7        0.16        0.22      0.47 o 
  -7   6   7        0.01        1.69      1.42 o 
  -6   6   7       87.33       93.03     10.12 o 
  -5   6   7        0.49        2.10      0.84 o 
  -4   6   7      155.80      180.21     10.95 o 
  -3   6   7        1.40        2.26      0.73 o 
  -2   6   7       23.50       20.55      1.36 o 
  -1   6   7       19.12       18.31      2.80 o 
   0   6   7        7.21        7.44      0.92 o 
   1   6   7        0.70        0.62      0.53 o 
   2   6   7        8.77        8.35      0.81 o 
   3   6   7       28.41       32.13      2.34 o 
  -6   7   7       27.97       24.48      2.82 o 
  -5   7   7        4.73        3.69      1.62 o 
  -4   7   7       31.57       30.97      2.06 o 
  -3   7   7       19.95       22.20      1.90 o 
  -2   7   7       30.32       26.12      1.42 o 
  -1   7   7       14.30       13.51      1.88 o 
   0   7   7       41.46       40.97      2.44 o 
   1   7   7        2.00        2.55      0.74 o 
   2   7   7       11.30        9.33      0.92 o 
  -5   8   7        1.37        1.84      0.65 o 
  -4   8   7        8.56        9.35      1.08 o 
  -3   8   7       19.60       23.88      2.39 o 
  -2   8   7        1.56        1.01      0.81 o 
  -1   8   7       18.50       22.26      2.25 o 
   0   8   7       10.61        9.69      2.11 o 
   0  -8   8       80.92       82.10      4.57 o 
   1  -8   8        6.63        5.98      1.16 o 
   2  -8   8       32.77       43.05      2.88 o 
   3  -8   8       23.01       23.13      6.27 o 
  -2  -7   8        0.41        0.32      0.74 o 
  -1  -7   8        0.09       -0.57      0.57 o 
   0  -7   8        1.53        1.11      0.57 o 
   1  -7   8       11.75       14.00      1.23 o 
   2  -7   8        7.23        7.84      1.03 o 
   3  -7   8       15.46       15.97      2.00 o 
   4  -7   8       45.47       42.39      9.95 o 
   5  -7   8        2.22        2.16      0.80 o 
  -4  -6   8        0.40        0.04      1.07 o 
  -3  -6   8        0.03        1.05      0.64 o 
  -2  -6   8        3.26        5.95      0.85 o 
  -1  -6   8        7.89        6.62      0.95 o 
   0  -6   8       10.53       11.04      1.12 o 
   1  -6   8       67.99       77.58      6.37 o 
   2  -6   8        1.67        0.89      0.42 o 
   3  -6   8       29.24       33.82      1.73 o 
   4  -6   8       13.33       13.19      1.59 o 
   5  -6   8        0.13        1.00      0.54 o 
   6  -6   8       23.34       22.19      2.12 o 
  -5  -5   8        0.05        0.74      0.60 o 
  -4  -5   8        1.27        2.44      0.67 o 
  -3  -5   8        0.04        1.56      0.94 o 
  -2  -5   8       22.67       19.64      3.53 o 
  -1  -5   8        8.75        8.49      0.98 o 
   0  -5   8       52.71       53.07      1.60 o 
   1  -5   8      182.97      169.12      2.76 o 
   2  -5   8        0.02        0.86      0.23 o 
   3  -5   8      399.07      385.54     12.10 o 
   4  -5   8       15.14       14.96      2.08 o 
   5  -5   8      154.87      166.77      9.69 o 
   6  -5   8        5.44        4.41      0.61 o 
  -5  -4   8        0.91        1.30      0.57 o 
  -4  -4   8        0.01        1.00      0.53 o 
  -3  -4   8        5.44        6.75      0.71 o 
  -2  -4   8        0.01        0.73      0.47 o 
  -1  -4   8        0.07        0.68      0.55 o 
   0  -4   8       33.78       40.00      1.96 o 
   1  -4   8        2.45        3.65      1.17 o 
   2  -4   8       42.71       41.39      1.51 o 
   3  -4   8        0.65        0.15      0.27 o 
   4  -4   8        2.83        2.02      0.64 o 
   5  -4   8        7.91        6.77      0.89 o 
   6  -4   8        0.20        0.27      0.98 o 
   7  -4   8       11.42        7.62      1.36 o 
  -6  -3   8        4.17        4.76      0.77 o 
  -5  -3   8        6.53        5.42      0.62 o 
  -4  -3   8        5.34        6.82      1.00 o 
  -3  -3   8      161.90      164.36      4.68 o 
  -2  -3   8       11.25       11.88      1.14 o 
  -1  -3   8      354.47      345.04      5.50 o 
   0  -3   8       62.41       62.34      1.38 o 
   1  -3   8       82.41       76.11      2.04 o 
   2  -3   8        2.32        3.49      0.88 o 
   3  -3   8        0.03       -0.30      0.30 o 
   4  -3   8       97.61       99.23      4.97 o 
   5  -3   8        0.56        0.95      1.94 o 
   6  -3   8       91.32       95.44      4.30 o 
   7  -3   8        0.00        0.63      0.53 o 
  -7  -2   8        0.21        0.30      0.75 o 
  -6  -2   8       29.48       26.16      1.79 o 
  -5  -2   8        1.83        1.58      0.90 o 
  -4  -2   8       66.24       71.83      1.96 o 
  -3  -2   8       54.91       56.45      2.09 o 
  -2  -2   8       27.13       25.73      1.14 o 
  -1  -2   8      242.76      247.55      1.78 o 
   0  -2   8       12.08       10.55      0.79 o 
   1  -2   8      146.59      142.53      1.48 o 
   2  -2   8      135.88      132.42      2.41 o 
   3  -2   8        7.17        7.82      0.72 o 
   4  -2   8      188.48      192.61      3.93 o 
   5  -2   8       12.41       11.70      1.13 o 
   6  -2   8       54.34       51.27      3.44 o 
   7  -2   8       17.88       14.62      1.64 o 
  -7  -1   8        0.44        1.91      0.71 o 
  -6  -1   8       10.00       10.12      1.42 o 
  -5  -1   8        3.11        2.06      0.96 o 
  -4  -1   8       55.84       59.29      1.96 o 
  -3  -1   8       24.24       23.59      1.08 o 
  -2  -1   8        0.92        0.85      0.41 o 
  -1  -1   8        0.37       -0.19      0.33 o 
   0  -1   8      159.13      157.97      1.77 o 
   1  -1   8      109.89      104.96      2.07 o 
   2  -1   8       21.39       18.70      0.87 o 
   3  -1   8      212.85      222.52      5.80 o 
   4  -1   8      108.12      114.57      6.71 o 
   5  -1   8      109.76      119.51      2.43 o 
   6  -1   8       96.58       95.17      3.60 o 
   7  -1   8       10.32        8.00      0.87 o 
  -7   0   8        0.35        0.56      0.45 o 
  -6   0   8        0.33        0.81      0.35 o 
  -5   0   8        2.71        3.25      0.51 o 
  -4   0   8        3.32        3.17      0.44 o 
  -3   0   8       14.26       12.85      0.82 o 
  -2   0   8        8.83        7.65      0.65 o 
  -1   0   8       41.04       34.53      0.81 o 
   0   0   8        6.97        9.24      0.68 o 
   1   0   8       26.60       29.90      1.00 o 
   2   0   8      115.70      118.24      1.52 o 
   3   0   8      119.28      123.42      3.41 o 
   4   0   8       38.45       37.59      1.74 o 
   5   0   8       64.71       64.73      4.19 o 
   6   0   8        1.45        0.92      0.69 o 
  -7   1   8        5.27        3.88      0.69 o 
  -6   1   8        0.22        0.75      0.29 o 
  -5   1   8        0.05        0.27      0.27 o 
  -4   1   8        0.03        0.28      0.46 o 
  -3   1   8       40.26       38.69      1.40 o 
  -2   1   8       71.76       72.18      1.02 o 
  -1   1   8      174.47      172.03      3.77 o 
   0   1   8      242.60      250.78      4.99 o 
   1   1   8       43.01       45.85      0.88 o 
   2   1   8       97.90      100.51      2.17 o 
   3   1   8       13.31       12.39      0.72 o 
   4   1   8        3.72        3.32      0.46 o 
   5   1   8        1.73        2.44      0.66 o 
   6   1   8        6.74        7.20      1.20 o 
  -7   2   8        1.90        1.23      0.95 o 
  -6   2   8        2.49        2.75      0.39 o 
  -5   2   8       19.16       17.78      0.93 o 
  -4   2   8       22.03       22.75      1.34 o 
  -3   2   8      106.09      113.29      2.78 o 
  -2   2   8        3.20        1.97      0.96 o 
  -1   2   8      146.01      145.62      2.01 o 
   0   2   8      128.05      114.91      4.60 o 
   1   2   8       64.24       58.41      1.23 o 
   2   2   8      166.28      164.90      4.39 o 
   3   2   8        0.25        0.39      0.37 o 
   4   2   8       34.03       31.22      0.91 o 
   5   2   8        9.88        9.50      0.93 o 
   6   2   8        3.75        2.07      0.78 o 
  -7   3   8        0.47        0.48      0.75 o 
  -6   3   8        3.65        4.93      0.86 o 
  -5   3   8        0.36        0.67      0.55 o 
  -4   3   8       11.39       11.12      1.10 o 
  -3   3   8       41.92       39.54      1.87 o 
  -2   3   8       10.70        9.64      1.31 o 
  -1   3   8      155.61      159.21      3.60 o 
   0   3   8        2.73        4.30      0.74 o 
   1   3   8       42.32       46.00      1.97 o 
   2   3   8       31.70       28.85      1.03 o 
   3   3   8        0.74        0.48      0.47 o 
   4   3   8        0.01        0.23      0.54 o 
   5   3   8        1.99        2.43      0.63 o 
  -7   4   8        8.59        7.07      0.94 o 
  -6   4   8        8.90        7.85      0.95 o 
  -5   4   8        7.50        7.85      0.99 o 
  -4   4   8       34.62       35.59      1.98 o 
  -3   4   8        0.84        0.62      0.52 o 
  -2   4   8       18.85       18.25      2.63 o 
  -1   4   8       36.77       35.29      1.69 o 
   0   4   8        1.23       -0.66      0.66 o 
   1   4   8        1.77        2.05      0.64 o 
   2   4   8        2.24        2.99      0.54 o 
   3   4   8       22.90       22.69      1.70 o 
   4   4   8        2.14        2.17      0.61 o 
   5   4   8        5.32        4.45      0.80 o 
  -7   5   8        0.04        0.05      0.52 o 
  -6   5   8        0.00       -0.08      0.54 o 
  -5   5   8        2.10        2.04      0.70 o 
  -4   5   8       18.00       20.55      2.22 o 
  -3   5   8        6.77        5.86      1.11 o 
  -2   5   8       12.29       11.46      1.78 o 
  -1   5   8        0.38       -0.02      1.33 o 
   0   5   8       31.96       35.81      2.96 o 
   1   5   8        4.94        5.96      0.82 o 
   2   5   8       52.09       65.77      2.52 o 
   3   5   8        2.68        2.75      0.56 o 
   4   5   8        7.47        5.48      0.94 o 
  -6   6   8        0.10        0.76      0.61 o 
  -5   6   8        0.39       -0.22      0.75 o 
  -4   6   8        0.09        0.56      1.07 o 
  -3   6   8       15.63       16.42      1.42 o 
  -2   6   8        1.12        1.47      0.68 o 
  -1   6   8       29.67       35.06      2.74 o 
   0   6   8        0.22        1.12      0.56 o 
   1   6   8        0.86        1.02      0.68 o 
   2   6   8       13.16       14.52      1.30 o 
   3   6   8        2.63        2.05      0.79 o 
  -6   7   8        9.97        7.67      1.51 o 
  -5   7   8        0.45        0.77      1.82 o 
  -4   7   8        0.07        0.56      0.60 o 
  -3   7   8        0.14       -0.16      0.64 o 
  -2   7   8        0.19        0.65      0.93 o 
  -1   7   8       29.95       37.71      3.75 o 
   0   7   8        1.88        2.47      0.94 o 
   1   7   8       28.30       29.82      2.58 o 
   2   7   8       11.93       11.47      1.01 o 
  -4   8   8       14.34       14.43      1.76 o 
  -3   8   8        0.00        1.51      0.74 o 
  -2   8   8        8.93        8.31      1.02 o 
  -1   8   8        4.24        5.49      0.88 o 
  -2  -7   9       21.85       26.63      2.94 o 
  -1  -7   9       18.93       25.07      2.99 o 
   0  -7   9        3.93        5.22      0.94 o 
   1  -7   9        6.11        9.16      1.19 o 
   2  -7   9        0.58        1.27      0.60 o 
   3  -7   9        7.62        8.60      1.74 o 
   4  -7   9        1.01        2.23      1.38 o 
  -3  -6   9        3.70        3.71      1.06 o 
  -2  -6   9        5.88        5.79      1.08 o 
  -1  -6   9       11.92       13.17      1.39 o 
   0  -6   9       78.65       81.37      4.21 o 
   1  -6   9        2.51        2.19      0.86 o 
   2  -6   9       91.95       94.29      5.35 o 
   3  -6   9        9.95        9.46      1.23 o 
   4  -6   9       10.66        7.90      1.33 o 
   5  -6   9       28.01       28.68      2.25 o 
  -4  -5   9        1.40        2.76      0.57 o 
  -3  -5   9       30.88       31.08      5.28 o 
  -2  -5   9        0.02        0.02      0.41 o 
  -1  -5   9       50.46       59.80      3.92 o 
   0  -5   9       32.01       34.94      1.31 o 
   1  -5   9        0.01        1.61      0.33 o 
   2  -5   9      121.03      126.26      2.26 o 
   3  -5   9       19.81       15.68      1.23 o 
   4  -5   9       55.27       63.05      3.79 o 
   5  -5   9        5.43        5.67      1.00 o 
   6  -5   9        3.80        4.92      1.26 o 
  -5  -4   9        4.31        4.70      1.07 o 
  -4  -4   9       16.70       18.59      1.52 o 
  -3  -4   9       84.50       83.08      9.69 o 
  -2  -4   9        0.05        0.24      0.57 o 
  -1  -4   9      452.88      452.93      7.81 o 
   0  -4   9       64.76       62.88      2.12 o 
   1  -4   9      496.46      476.91      7.69 o 
   2  -4   9       69.73       70.90      1.56 o 
   3  -4   9       87.92       79.22      3.30 o 
   4  -4   9        3.78        5.53      0.67 o 
   5  -4   9        3.33        3.40      0.73 o 
   6  -4   9       10.08        9.77      1.16 o 
  -6  -3   9        1.07        0.77      0.45 o 
  -5  -3   9        2.55        1.69      0.53 o 
  -4  -3   9        5.72        5.96      0.95 o 
  -3  -3   9       20.73       19.61      1.59 o 
  -2  -3   9       14.96       13.19      1.01 o 
  -1  -3   9        5.63        8.07      0.46 o 
   0  -3   9        0.03        0.19      0.25 o 
   1  -3   9       24.05       18.12      0.86 o 
   2  -3   9        2.67        4.22      0.82 o 
   3  -3   9      104.37      108.23      2.12 o 
   4  -3   9        0.01        0.33      0.32 o 
   5  -3   9       63.67       65.89      4.54 o 
   6  -3   9        0.21        0.44      0.69 o 
  -6  -2   9        2.08        0.31      0.90 o 
  -5  -2   9       41.63       43.57      4.40 o 
  -4  -2   9       10.30       11.30      1.22 o 
  -3  -2   9       36.14       33.03      1.33 o 
  -2  -2   9        1.72        0.45      0.30 o 
  -1  -2   9        1.85        2.43      0.50 o 
   0  -2   9      279.87      274.44      4.51 o 
   1  -2   9        2.79        3.03      0.38 o 
   2  -2   9      676.77      710.30     17.91 o 
   3  -2   9       12.22       11.64      1.17 o 
   4  -2   9      171.62      186.10      5.58 o 
   5  -2   9       13.12       12.31      2.40 o 
   6  -2   9        0.13        1.73      0.71 o 
  -7  -1   9        2.48        1.94      0.77 o 
  -6  -1   9        6.42        5.77      0.90 o 
  -5  -1   9       15.37       14.79      1.57 o 
  -4  -1   9        0.15        0.65      0.24 o 
  -3  -1   9       29.93       29.84      1.37 o 
  -2  -1   9       19.86       21.40      1.17 o 
  -1  -1   9        7.82        8.20      0.79 o 
   0  -1   9      174.70      169.55      3.00 o 
   1  -1   9       30.36       32.75      1.02 o 
   2  -1   9      247.07      245.83      6.39 o 
   3  -1   9      157.26      159.66      3.99 o 
   4  -1   9       63.00       62.85      3.57 o 
   5  -1   9       90.33       95.58      3.46 o 
   6  -1   9        9.14        7.51      2.76 o 
  -7   0   9        0.03        0.10      0.74 o 
  -6   0   9        0.38        0.19      0.36 o 
  -5   0   9        1.20        0.79      0.24 o 
  -4   0   9       38.05       40.56      2.68 o 
  -3   0   9       42.65       45.73      3.15 o 
  -2   0   9       33.18       31.88      1.06 o 
  -1   0   9      168.14      174.07      2.19 o 
   0   0   9      158.58      161.17      1.78 o 
   1   0   9      201.71      205.54      3.50 o 
   2   0   9      511.97      531.58     13.58 o 
   3   0   9       33.01       30.89      1.13 o 
   4   0   9      185.87      187.36      6.21 o 
   5   0   9        0.67        1.13      0.75 o 
   6   0   9       17.40       15.88      1.57 o 
  -7   1   9        0.24        1.04      0.89 o 
  -6   1   9        0.41        0.73      0.43 o 
  -5   1   9        1.18        1.05      0.40 o 
  -4   1   9        0.57        0.46      0.43 o 
  -3   1   9       21.17       21.12      1.22 o 
  -2   1   9       13.41       15.03      1.13 o 
  -1   1   9      206.34      215.23      4.62 o 
   0   1   9       32.56       31.54      1.34 o 
   1   1   9      229.19      233.99      4.89 o 
   2   1   9        0.01        1.08      0.36 o 
   3   1   9       91.39       87.54      2.06 o 
   4   1   9        0.01        0.35      0.51 o 
   5   1   9        7.38        7.66      0.88 o 
   6   1   9        1.83        2.00      0.80 o 
  -7   2   9        0.00        0.54      0.53 o 
  -6   2   9        8.15        7.15      0.82 o 
  -5   2   9        5.25        5.43      0.79 o 
  -4   2   9       66.17       72.68      3.33 o 
  -3   2   9        6.50        8.34      1.19 o 
  -2   2   9       78.71       76.45      3.47 o 
  -1   2   9       16.02       19.47      2.41 o 
   0   2   9        7.47        8.79      1.04 o 
   1   2   9       14.19       16.53      1.79 o 
   2   2   9       23.57       18.25      0.99 o 
   3   2   9       16.31       15.01      1.25 o 
   4   2   9       37.33       32.84      1.32 o 
   5   2   9       19.02       18.33      1.71 o 
  -7   3   9       10.34        8.72      1.03 o 
  -6   3   9        0.11        1.43      0.60 o 
  -5   3   9       24.72       25.81      2.49 o 
  -4   3   9       16.81       16.47      1.48 o 
  -3   3   9       19.48       16.13      1.22 o 
  -2   3   9       84.61       89.28      5.67 o 
  -1   3   9        0.02        1.48      0.85 o 
   0   3   9       26.78       24.90      3.00 o 
   1   3   9       26.04       23.09      1.12 o 
   2   3   9        0.76        0.07      0.53 o 
   3   3   9        2.45        1.43      0.37 o 
   4   3   9        0.03        0.61      0.47 o 
   5   3   9        5.42        7.08      1.45 o 
  -7   4   9        0.78        0.91      0.51 o 
  -6   4   9        0.18        0.74      0.60 o 
  -5   4   9       12.43       11.08      1.25 o 
  -4   4   9        0.99        0.27      0.46 o 
  -3   4   9        9.37        7.77      1.14 o 
  -2   4   9       15.21       15.72      1.46 o 
  -1   4   9        0.29        0.69      0.42 o 
   0   4   9        0.16        0.60      0.50 o 
   1   4   9        4.87        7.20      1.38 o 
   2   4   9       44.89       52.03      4.36 o 
   3   4   9        4.07        5.06      0.76 o 
   4   4   9       21.31       22.03      2.22 o 
  -6   5   9        1.67        0.92      0.92 o 
  -5   5   9        2.00        1.18      0.93 o 
  -4   5   9        0.03        0.48      0.84 o 
  -3   5   9        0.12        0.51      0.56 o 
  -2   5   9        0.26       -0.66      0.93 o 
  -1   5   9       36.87       40.03      1.59 o 
   0   5   9        1.07        1.51      1.50 o 
   1   5   9       34.17       37.98      2.76 o 
   2   5   9        2.55        2.02      0.89 o 
   3   5   9        0.17       -0.12      0.86 o 
  -6   6   9        0.22        1.07      0.87 o 
  -5   6   9        1.23        1.41      0.78 o 
  -4   6   9        8.73       10.93      1.21 o 
  -3   6   9        0.11        0.25      0.73 o 
  -2   6   9       40.74       45.61      2.10 o 
  -1   6   9        2.30        1.70      0.73 o 
   0   6   9        8.78        9.84      1.53 o 
   1   6   9       34.30       35.26      2.46 o 
   2   6   9        1.06        2.75      1.28 o 
  -5   7   9        5.40        3.67      0.74 o 
  -4   7   9        0.01        0.27      0.67 o 
  -3   7   9        0.00        1.30      0.80 o 
  -2   7   9        4.49        6.03      1.32 o 
  -1   7   9       11.53       11.51      1.17 o 
   0   7   9        5.23        5.90      0.98 o 
   1   7   9       13.96       14.72      1.67 o 
   0  -7  10        0.51        1.30      0.53 o 
   1  -7  10        7.68        9.25      1.05 o 
   2  -7  10       29.03       29.71      2.43 o 
   3  -7  10        3.08        2.47      1.51 o 
  -2  -6  10        5.02        5.29      0.71 o 
  -1  -6  10        5.49        4.72      1.28 o 
   0  -6  10       13.82       15.75      1.22 o 
   1  -6  10       15.97       17.43      2.22 o 
   2  -6  10       22.89       23.23      1.61 o 
   3  -6  10        0.11        0.01      0.50 o 
   4  -6  10       16.37       14.47      2.06 o 
  -4  -5  10       17.18       16.63      1.48 o 
  -3  -5  10        0.59        1.24      0.75 o 
  -2  -5  10       52.42       54.59      2.91 o 
  -1  -5  10       13.80       15.84      1.54 o 
   0  -5  10       15.46       12.47      1.16 o 
   1  -5  10       50.71       48.51      5.65 o 
   2  -5  10        0.45        0.53      0.26 o 
   3  -5  10       25.50       23.51      3.09 o 
   4  -5  10        0.01        2.33      0.65 o 
   5  -5  10        0.36        0.55      0.43 o 
  -4  -4  10        5.22        5.15      1.03 o 
  -3  -4  10        0.12        0.59      0.47 o 
  -2  -4  10       42.00       47.63      3.76 o 
  -1  -4  10       28.57       22.17      1.98 o 
   0  -4  10       61.69       64.50      1.22 o 
   1  -4  10       17.70       15.07      0.78 o 
   2  -4  10        5.02        5.16      0.48 o 
   3  -4  10        0.41        0.57      0.30 o 
   4  -4  10        0.01        0.83      0.53 o 
   5  -4  10       10.58        9.26      1.29 o 
  -5  -3  10       58.60       65.86      3.72 o 
  -4  -3  10       10.69       10.63      1.22 o 
  -3  -3  10      200.07      205.04     17.98 o 
  -2  -3  10       45.21       46.01      2.02 o 
  -1  -3  10      129.94      117.49      3.70 o 
   0  -3  10        8.62        7.52      1.04 o 
   1  -3  10        9.45        6.54      0.68 o 
   2  -3  10       33.71       34.80      2.06 o 
   3  -3  10        1.52        1.01      0.38 o 
   4  -3  10       79.74       85.51      3.22 o 
   5  -3  10        1.15        1.43      0.61 o 
   6  -3  10        9.36       10.73      1.84 o 
  -6  -2  10        0.86        0.35      0.31 o 
  -5  -2  10        2.89        1.75      0.48 o 
  -4  -2  10        0.12        0.26      0.57 o 
  -3  -2  10        7.28        5.28      0.69 o 
  -2  -2  10        0.83        0.94      0.31 o 
  -1  -2  10      117.72      117.00      2.86 o 
   0  -2  10        2.79        2.27      0.41 o 
   1  -2  10      213.98      224.05      5.28 o 
   2  -2  10        5.23        3.71      0.42 o 
   3  -2  10       37.46       37.23      2.48 o 
   4  -2  10        0.03       -0.61      0.61 o 
   5  -2  10        7.34        6.58      0.88 o 
   6  -2  10        0.06       -0.20      0.65 o 
  -6  -1  10        1.63        0.98      1.14 o 
  -5  -1  10        2.48        1.69      0.65 o 
  -4  -1  10       84.04       87.73      4.49 o 
  -3  -1  10        6.98        6.61      0.77 o 
  -2  -1  10      519.03      551.93      9.30 o 
  -1  -1  10       42.72       39.98      1.48 o 
   0  -1  10      512.99      530.81     13.61 o 
   1  -1  10       62.59       63.50      2.02 o 
   2  -1  10        6.27        6.89      0.49 o 
   3  -1  10       34.36       30.52      1.82 o 
   4  -1  10       56.78       55.14      2.62 o 
   5  -1  10        1.11       -0.32      0.59 o 
   6  -1  10       16.82       17.58      1.62 o 
  -6   0  10        0.17        0.41      0.65 o 
  -5   0  10        4.33        3.42      0.53 o 
  -4   0  10       22.18       23.59      1.24 o 
  -3   0  10       23.96       21.13      3.17 o 
  -2   0  10      174.43      172.73      4.05 o 
  -1   0  10      222.14      227.41      8.37 o 
   0   0  10      248.39      254.57      6.70 o 
   1   0  10      368.18      383.62      8.62 o 
   2   0  10      103.02       99.68      1.85 o 
   3   0  10      108.42      106.22      1.71 o 
   4   0  10       26.65       29.03      1.92 o 
   5   0  10       10.12        9.81      1.44 o 
  -7   1  10        3.25        1.83      0.73 o 
  -6   1  10        2.75        1.99      0.80 o 
  -5   1  10       16.48       20.76      2.03 o 
  -4   1  10       25.00       20.22      2.49 o 
  -3   1  10       33.65       32.90      1.67 o 
  -2   1  10      321.33      329.43      9.10 o 
  -1   1  10        9.79        9.01      0.82 o 
   0   1  10      336.70      335.28      9.35 o 
   1   1  10       13.88       14.14      0.97 o 
   2   1  10       52.37       44.70      1.38 o 
   3   1  10        5.03        6.21      0.59 o 
   4   1  10        0.45        0.37      0.49 o 
   5   1  10        6.11        7.17      1.48 o 
  -7   2  10        2.04        1.91      0.65 o 
  -6   2  10        0.99        1.73      1.74 o 
  -5   2  10       33.11       31.33      3.82 o 
  -4   2  10        0.15        2.04      0.61 o 
  -3   2  10       90.16      100.99      5.53 o 
  -2   2  10        0.01        0.41      0.56 o 
  -1   2  10       85.99       83.57      5.62 o 
   0   2  10        0.71        0.00      0.64 o 
   1   2  10       30.68       25.12      1.50 o 
   2   2  10       28.76       25.75      5.41 o 
   3   2  10        0.49        0.40      0.76 o 
   4   2  10       18.32       25.84      2.14 o 
   5   2  10        0.47       -0.06      0.84 o 
  -7   3  10        0.01        1.10      0.54 o 
  -6   3  10        7.34        7.55      1.73 o 
  -5   3  10        0.46        1.11      0.75 o 
  -4   3  10        0.79        1.84      0.84 o 
  -3   3  10        0.57        0.66      0.52 o 
  -2   3  10       11.39       11.36      1.13 o 
  -1   3  10       36.08       35.73      2.07 o 
   0   3  10       50.08       44.82      2.44 o 
   1   3  10      106.33      104.90      4.44 o 
   2   3  10        9.07        5.15      0.82 o 
   3   3  10       32.47       29.17      2.61 o 
   4   3  10        6.86       11.25      1.69 o 
  -6   4  10        2.73        3.92      0.69 o 
  -5   4  10        0.38       -0.04      0.77 o 
  -4   4  10        2.32        1.79      0.58 o 
  -3   4  10        2.73        3.54      0.98 o 
  -2   4  10        0.27        1.76      0.54 o 
  -1   4  10        1.44        1.09      0.54 o 
   0   4  10        0.01        0.31      0.70 o 
   1   4  10       18.11       24.60      2.37 o 
   2   4  10        0.48        0.88      0.61 o 
   3   4  10       15.57       18.37      1.63 o 
  -6   5  10        0.36        1.57      0.67 o 
  -5   5  10        0.03        0.81      0.72 o 
  -4   5  10        0.00        0.90      0.61 o 
  -3   5  10        0.16       -0.03      0.69 o 
  -2   5  10       24.58       29.03      2.14 o 
  -1   5  10        0.15        1.01      1.19 o 
   0   5  10       43.03       48.87      5.81 o 
   1   5  10        0.75       -0.02      0.57 o 
   2   5  10        0.84        0.41      0.63 o 
   3   5  10        7.09        9.86      1.55 o 
  -5   6  10        3.04        2.81      1.32 o 
  -4   6  10        0.48        1.09      1.26 o 
  -3   6  10       11.88        9.51      1.46 o 
  -2   6  10        1.61        2.50      1.31 o 
  -1   6  10        0.68        1.01      0.68 o 
   0   6  10       14.03       14.37      1.46 o 
   1   6  10       24.16       27.80      2.52 o 
  -3   7  10        6.94        7.73      1.07 o 
  -2   7  10        1.84        1.27      0.82 o 
  -1   7  10       18.11       19.49      1.46 o 
  -1  -6  11        4.83        5.14      0.83 o 
   0  -6  11       28.22       25.89      1.84 o 
   1  -6  11       32.40       32.53      2.54 o 
   2  -6  11        0.56       -0.75      0.92 o 
   3  -6  11       23.04       18.98      1.76 o 
  -3  -5  11        1.86        2.20      0.77 o 
  -2  -5  11       27.18       27.16      2.43 o 
  -1  -5  11        1.36        0.62      1.11 o 
   0  -5  11       25.40       20.36      2.19 o 
   1  -5  11       25.16       23.56      1.31 o 
   2  -5  11        1.31        0.71      0.82 o 
   3  -5  11        9.87        9.75      1.58 o 
   4  -5  11       13.90       14.64      1.88 o 
  -4  -4  11        3.72        3.03      1.22 o 
  -3  -4  11       10.65       10.75      1.25 o 
  -2  -4  11        0.49        0.60      0.68 o 
  -1  -4  11        7.71        7.11      0.94 o 
   0  -4  11        0.03        1.17      0.38 o 
   1  -4  11        3.71        4.50      0.66 o 
   2  -4  11       14.16       12.02      1.19 o 
   3  -4  11        9.69        8.92      1.07 o 
   4  -4  11       18.21       18.49      2.01 o 
   5  -4  11        0.18       -0.30      0.64 o 
  -5  -3  11        5.60        4.21      0.62 o 
  -4  -3  11        3.11        3.76      1.85 o 
  -3  -3  11        6.53        6.12      0.79 o 
  -2  -3  11        0.48        0.40      0.32 o 
  -1  -3  11        4.40        4.61      0.54 o 
   0  -3  11        0.33        0.03      0.35 o 
   1  -3  11       39.96       42.11      1.31 o 
   2  -3  11        9.10        7.25      0.72 o 
   3  -3  11       34.86       36.85      2.55 o 
   4  -3  11       15.35       17.43      2.16 o 
   5  -3  11        1.75        1.93      0.82 o 
  -5  -2  11       35.84       35.43      3.26 o 
  -4  -2  11        1.01        0.86      0.47 o 
  -3  -2  11       22.68       17.98      2.60 o 
  -2  -2  11       12.73       13.23      1.04 o 
  -1  -2  11       13.32       12.19      1.03 o 
   0  -2  11       89.28       90.10      3.24 o 
   1  -2  11       16.50       16.90      1.32 o 
   2  -2  11       40.80       40.09      3.36 o 
   3  -2  11        5.33        4.31      0.60 o 
   4  -2  11        7.50        6.91      0.93 o 
   5  -2  11        0.65        0.24      0.40 o 
  -6  -1  11        1.23        1.38      0.73 o 
  -5  -1  11       10.02        8.49      1.86 o 
  -4  -1  11        6.19        5.07      0.50 o 
  -3  -1  11       48.50       52.53      3.11 o 
  -2  -1  11       15.61       15.51      1.29 o 
  -1  -1  11       28.96       28.50      1.55 o 
   0  -1  11        0.75        1.20      0.29 o 
   1  -1  11       18.27       19.00      1.42 o 
   2  -1  11        1.62        1.39      0.44 o 
   3  -1  11       45.49       44.32      3.20 o 
   4  -1  11        0.19        0.04      0.50 o 
   5  -1  11        1.94        1.77      0.88 o 
  -6   0  11       53.15       47.18      6.59 o 
  -5   0  11        6.36        7.95      0.82 o 
  -4   0  11      160.86      172.40      9.12 o 
  -3   0  11       18.84       22.51      2.01 o 
  -2   0  11       43.98       39.61      2.51 o 
  -1   0  11       20.40       19.85      1.27 o 
   0   0  11       46.21       45.23      1.83 o 
   1   0  11        1.77        1.64      0.36 o 
   2   0  11       50.28       46.23      2.13 o 
   3   0  11       12.15       13.39      1.13 o 
   4   0  11        0.93        1.59      0.45 o 
   5   0  11        5.29        6.17      0.79 o 
  -6   1  11       25.69       23.49      4.13 o 
  -5   1  11       36.91       39.56      5.00 o 
  -4   1  11      114.81      124.50      8.29 o 
  -3   1  11      151.27      150.05      3.53 o 
  -2   1  11      147.88      159.48      6.13 o 
  -1   1  11      120.85      120.46      4.81 o 
   0   1  11       77.89       76.59      3.62 o 
   1   1  11       14.07       12.26      1.14 o 
   2   1  11        5.93        5.13      0.53 o 
   3   1  11        0.01        0.33      0.32 o 
   5   1  11        0.75        0.57      0.62 o 
  -6   2  11       23.87       21.08      2.64 o 
  -5   2  11        0.23        0.96      0.54 o 
  -4   2  11       80.13       94.38      3.58 o 
  -3   2  11        4.24        1.80      0.92 o 
  -2   2  11       34.46       28.34      1.95 o 
  -1   2  11        6.85        8.04      1.04 o 
   0   2  11        0.57        1.77      0.65 o 
   1   2  11       18.51       16.65      1.30 o 
   2   2  11       13.59       11.03      1.95 o 
   3   2  11       41.83       37.16      2.39 o 
   4   2  11        0.25        0.64      1.04 o 
  -6   3  11        0.13        0.28      0.37 o 
  -5   3  11       17.29       17.51      1.89 o 
  -4   3  11        3.01        2.31      0.61 o 
  -3   3  11       22.84       23.80      2.31 o 
  -2   3  11       34.62       31.46      3.76 o 
  -1   3  11       11.75       10.84      0.98 o 
   0   3  11       64.17       70.93      5.63 o 
   1   3  11        5.58        5.25      1.34 o 
   2   3  11       11.55       11.52      1.77 o 
   3   3  11       12.71       10.70      1.29 o 
  -6   4  11        0.90        0.16      0.59 o 
  -5   4  11        8.25        7.92      1.24 o 
  -4   4  11        7.94        7.00      1.94 o 
  -3   4  11       50.57       49.58      3.73 o 
  -2   4  11        6.64        3.53      0.82 o 
  -1   4  11       38.86       32.86      2.21 o 
   0   4  11        6.44        9.89      1.09 o 
   1   4  11        1.99        0.48      0.61 o 
   2   4  11       12.69       13.70      1.59 o 
   3   4  11        2.22        2.36      0.78 o 
  -5   5  11        0.05        0.64      1.13 o 
  -4   5  11        0.54        0.90      0.68 o 
  -3   5  11        3.23        3.58      0.73 o 
  -2   5  11        4.35        2.95      0.85 o 
  -1   5  11       12.35       13.28      1.35 o 
   0   5  11        6.25        4.56      1.10 o 
   1   5  11        0.05        0.32      0.56 o 
   2   5  11        9.64       10.82      1.03 o 
  -4   6  11        7.28        8.70      1.15 o 
  -3   6  11        0.47        0.05      1.14 o 
  -2   6  11        0.25        1.09      0.92 o 
  -1   6  11        3.03        2.53      0.80 o 
   0   6  11        8.96        7.60      0.86 o 
  -2  -5  12        0.22        0.60      1.07 o 
  -1  -5  12       15.79       15.86      2.70 o 
   0  -5  12        8.37       10.87      1.06 o 
   1  -5  12        2.81        1.92      0.85 o 
   2  -5  12        0.56        0.64      0.70 o 
   3  -5  12        2.00        5.11      0.83 o 
  -3  -4  12       11.24        9.66      1.28 o 
  -2  -4  12        0.44        0.82      0.60 o 
  -1  -4  12       13.51       15.20      2.08 o 
   0  -4  12       20.27       22.16      2.26 o 
   1  -4  12        0.00        0.41      0.49 o 
   2  -4  12       55.18       64.04      3.74 o 
   3  -4  12        4.20        2.38      0.48 o 
   4  -4  12       17.79       19.19      1.89 o 
  -4  -3  12        0.15        1.40      1.20 o 
  -3  -3  12        1.05        0.73      0.58 o 
  -2  -3  12       13.36       13.75      2.13 o 
  -1  -3  12       13.05       12.34      1.49 o 
   0  -3  12       43.94       43.55      2.55 o 
   1  -3  12        0.22        0.46      0.95 o 
   2  -3  12       27.26       24.67      2.51 o 
   3  -3  12       10.61        9.49      1.04 o 
   4  -3  12        0.19        0.15      0.43 o 
  -4  -2  12        0.01       -0.02      0.83 o 
  -3  -2  12       14.14       13.16      2.50 o 
  -2  -2  12        7.73        7.11      0.66 o 
  -1  -2  12       23.91       22.66      2.22 o 
   0  -2  12       46.13       43.86      2.85 o 
   1  -2  12        0.87        1.92      0.43 o 
   2  -2  12       18.99       16.38      1.75 o 
   3  -2  12       20.51       20.46      1.55 o 
   4  -2  12        0.38        0.29      0.61 o 
  -5  -1  12        9.14        8.98      1.83 o 
  -4  -1  12        7.56        7.02      2.12 o 
  -3  -1  12       14.10       14.10      1.05 o 
  -2  -1  12       10.77       11.42      1.05 o 
  -1  -1  12        6.70        6.20      0.74 o 
   0  -1  12       11.12       11.48      1.24 o 
   1  -1  12        0.01        0.82      0.65 o 
   2  -1  12       68.31       77.36      2.58 o 
   3  -1  12        2.07        2.54      0.90 o 
   4  -1  12       13.22       14.60      3.12 o 
  -5   0  12        0.71        1.18      1.14 o 
  -4   0  12        0.52        0.73      0.42 o 
  -3   0  12        6.74        6.34      0.96 o 
  -2   0  12        6.90        8.56      1.09 o 
  -1   0  12       37.31       37.35      3.03 o 
   0   0  12        6.84        6.98      1.06 o 
   1   0  12        0.35        0.60      0.40 o 
   2   0  12        0.45        1.43      0.62 o 
   3   0  12       21.57       21.24      1.87 o 
   4   0  12        0.88        0.32      0.76 o 
  -5   1  12        0.76        1.77      0.43 o 
  -4   1  12        0.22        0.56      0.56 o 
  -3   1  12        0.34        0.89      0.38 o 
  -2   1  12        7.93        8.27      1.24 o 
  -1   1  12        3.96        5.26      0.93 o 
   0   1  12        0.69        1.44      0.57 o 
   1   1  12       11.38       12.54      1.05 o 
   2   1  12       12.23       12.07      0.96 o 
   3   1  12        0.34        1.25      0.93 o 
   4   1  12        4.08        4.09      1.04 o 
  -5   2  12       19.48       18.09      1.88 o 
  -4   2  12       31.45       32.07      2.02 o 
  -3   2  12        5.37        5.37      0.89 o 
  -2   2  12        5.95        6.50      0.88 o 
  -1   2  12        0.04        0.78      0.33 o 
   0   2  12       11.67       12.29      1.03 o 
   1   2  12        0.02        0.20      0.43 o 
   2   2  12       22.08       23.79      2.22 o 
  -5   3  12        0.42        0.73      0.60 o 
  -4   3  12        0.95        2.17      1.85 o 
  -3   3  12        3.29        2.73      1.00 o 
  -2   3  12        1.83        2.36      0.76 o 
  -1   3  12       36.50       34.49      4.32 o 
   0   3  12        0.41        0.36      0.58 o 
   1   3  12       12.21       10.43      1.04 o 
   2   3  12       11.89       13.98      2.00 o 
   3   3  12        1.09        0.35      0.89 o 
  -5   4  12        8.15        8.25      1.27 o 
  -4   4  12       16.17       15.50      1.71 o 
  -3   4  12        8.42       10.89      1.86 o 
  -2   4  12        7.42        7.14      1.28 o 
  -1   4  12       13.17       12.56      2.22 o 
   0   4  12        0.31        1.47      0.89 o 
   1   4  12        9.28        9.58      1.45 o 
   2   4  12        0.62        1.33      0.61 o 
  -4   5  12        0.00        0.86      0.85 o 
  -3   5  12        0.65        1.72      0.80 o 
  -2   5  12        3.17        3.27      0.82 o 
  -1   5  12        1.40        2.24      0.57 o 
   0   5  12        0.88        0.69      0.59 o 
  -1  -4  13        1.13        1.04      0.75 o 
   0  -4  13       15.51       15.12      1.51 o 
   1  -4  13        0.88        1.96      0.78 o 
   2  -4  13       43.44       40.54      9.33 o 
  -3  -3  13        0.38        0.91      0.88 o 
  -2  -3  13       16.39       15.95      3.93 o 
  -1  -3  13        1.51        0.81      0.47 o 
   0  -3  13       18.82       15.27      3.84 o 
   1  -3  13        1.51        1.05      1.29 o 
   2  -3  13        4.82        5.42      0.74 o 
   3  -3  13        0.00        0.51      0.59 o 
  -3  -2  13        0.08        0.96      0.90 o 
  -2  -2  13       10.20       11.13      2.22 o 
  -1  -2  13        6.05        6.09      0.66 o 
   0  -2  13        0.21        0.76      1.00 o 
   1  -2  13        6.19        4.14      0.69 o 
   2  -2  13       19.20       21.22      4.39 o 
   3  -2  13        0.01        0.32      0.50 o 
  -4  -1  13        7.82        6.95      1.21 o 
  -3  -1  13        0.00       -0.06      0.42 o 
  -2  -1  13       11.58       10.51      1.55 o 
  -1  -1  13       18.23       20.55      1.67 o 
   0  -1  13        0.03        0.50      0.83 o 
   1  -1  13       31.84       34.78      1.79 o 
   2  -1  13        2.36        2.13      0.71 o 
   3  -1  13        0.20        0.46      0.94 o 
  -4   0  13        1.71        3.04      0.80 o 
  -3   0  13        0.27        0.76      0.44 o 
  -2   0  13       30.32       36.57      2.52 o 
  -1   0  13        3.49        4.20      0.85 o 
   0   0  13       17.85       17.85      1.56 o 
   1   0  13       10.81       11.90      1.09 o 
   2   0  13        2.80        1.81      0.52 o 
   3   0  13       16.21       15.13      1.68 o 
  -4   1  13        2.97        1.79      0.66 o 
  -3   1  13        0.00        0.55      0.64 o 
  -2   1  13        0.06        0.69      1.31 o 
  -1   1  13       39.25       44.77      5.29 o 
   0   1  13        3.97        3.60      0.65 o 
   1   1  13       44.10       39.07      5.08 o 
   2   1  13       11.73       12.12      1.24 o 
   3   1  13        1.96        5.95      1.42 o 
  -4   2  13        1.47        1.08      0.79 o 
  -3   2  13        0.96        0.14      0.63 o 
  -2   2  13        8.87        8.69      1.33 o 
  -1   2  13        0.01        0.76      1.16 o 
   0   2  13        4.87        3.84      0.68 o 
   1   2  13        6.17        7.13      1.16 o 
   2   2  13        0.77        1.37      0.53 o 
  -4   3  13        0.27        0.69      1.30 o 
  -3   3  13        0.56        0.78      0.99 o 
  -2   3  13        6.77        4.95      0.92 o 
  -1   3  13        1.07        0.86      0.69 o 
   0   3  13        0.05        1.08      0.74 o 
   1   3  13        1.42        1.24      0.62 o 
  -3   4  13        1.40        1.03      1.01 o 
  -2   4  13        3.50        4.63      0.80 o 
  -1   4  13        2.83        2.32      0.89 o 
   0   4  13       12.97       13.76      1.43 o 
  -1  -3  14       12.43       11.02      2.08 o 
   0  -3  14       25.16       25.85      4.50 o 
   1  -3  14       47.97       42.14      7.48 o 
  -2  -2  14        3.35        4.66      0.87 o 
  -1  -2  14        2.17        2.97      0.78 o 
   0  -2  14       11.81       11.40      1.26 o 
   1  -2  14        5.92        5.58      0.79 o 
   2  -2  14       30.39       27.48      2.25 o 
  -3  -1  14        0.28       -0.10      0.87 o 
  -2  -1  14        6.35        8.65      1.89 o 
  -1  -1  14        1.56        3.28      0.68 o 
   0  -1  14       19.62       20.00      2.50 o 
   1  -1  14        3.70        5.22      0.77 o 
   2  -1  14        1.69        0.35      0.83 o 
  -3   0  14        5.88        5.99      0.80 o 
  -2   0  14        1.87        2.01      0.62 o 
  -1   0  14        0.21        0.64      0.61 o 
   0   0  14        1.07        0.94      0.75 o 
   1   0  14       39.61       43.39      8.19 o 
   2   0  14        0.53        0.93      0.93 o 
  -3   1  14        1.14        0.55      0.53 o 
  -2   1  14        0.34        0.45      0.65 o 
  -1   1  14        7.02        6.85      1.07 o 
   0   1  14        8.92        7.69      0.93 o 
   1   1  14       10.61        9.98      1.64 o 
  -3   2  14       20.50       21.41      1.88 o 
  -2   2  14        5.74        8.37      1.43 o 
  -1   2  14        5.21        6.38      0.95 o 
   0   2  14        2.85        1.82      0.57 o 
   1   2  14        3.11        3.04      0.64 o 
  -2   3  14        0.39       -0.48      0.70 o 
  -1   3  14        0.03        1.43      0.70 o 
                                                 
